# Supplementary material for: Diethyl 2,6-dimethyl-4-phenyl-1,4-dihydro­pyridine-3,5-dicarboxyl­ate
Source: Acta Crystallogr Sect E Struct Rep Online. 2009 Mar 19;65(Pt 4):o799. doi: 10.1107/S1600536809009118 (PMC2969073; doi:10.1107/S1600536809009118)
Supplement: Supplementary file 1 [file e-65-0o799-sup1.cif]

##############################################################################
###                                                                        ###
###        Electronic paper (Acta Crystallographica Section E)             ###
###                                                                        ###
##############################################################################
#                                                                            #
# This CIF contains the data in a paper accepted for publication in Acta     #
# Crystallographica Section E. It conforms to the requirements of Notes      #
# for Authors for Section E, and has been peer reviewed under the auspices   #
# of the IUCr Commission on Journals.                                        #
#                                                                            #
# Full details of the Crystallographic Information File format               #
# are given in the paper "The Crystallographic Information File (CIF):       #
# a New Standard Archive File for Crystallography" by S. R. Hall, F. H.      #
# Allen and I. D. Brown [Acta Cryst. (1991), A47, 655-685].                  #
#                                                                            #
# The current version of the core CIF dictionary is obtainable from          #
# ftp://ftp.iucr.org/pub/cif_core.dic. The current version number is 2.4.    #
#                                                                            #
# Software is freely available for graphical display of the structure(s) in  #
# this CIF.  For information consult the CIF home page http://www.iucr.org/  #
# cif/home.html                                                              #
#                                                                            #
# This file may be used for bona fide research purposes within the           #
# scientific community so long as proper attribution is given to the journal # 
# article from which it was obtained.                                        #
#                                                                            #
##############################################################################
                                             
data_I
_audit_creation_method     SHELXL97
_chemical_name_systematic
;
Diethyl 2,6-dimethyl-4-phenyl-1,4-dihydropyridine-3,5-dicarboxylate
;
_chemical_name_common     ?
_chemical_formula_moiety     'C19 H23 N O4'
_chemical_formula_sum     'C19 H23 N O4'
_chemical_formula_iupac     'C19 H23 N O4'
_chemical_formula_weight     329.38
_chemical_melting_point     ?
_symmetry_cell_setting     monoclinic
_symmetry_space_group_name_H-M     'P 21/c'
_symmetry_space_group_name_Hall     '-P2ybc'
loop_
    _symmetry_equiv_pos_as_xyz
    'x, y, z'
    '-x, y+1/2, -z+1/2'
    '-x, -y, -z'
    'x, -y-1/2, z-1/2'
_cell_length_a     9.7502(12)
_cell_length_b     7.3854(9)
_cell_length_c     24.326(2)
_cell_angle_alpha     90.00
_cell_angle_beta     92.5670(10)
_cell_angle_gamma     90.00
_cell_volume     1749.9(3)
_cell_formula_units_Z     4
_cell_measurement_reflns_used     2342
_cell_measurement_theta_min     2.621
_cell_measurement_theta_max     27.648
_cell_measurement_temperature     298(2)
_exptl_crystal_description     block
_exptl_crystal_colour     yellow
_exptl_crystal_size_max     0.50
_exptl_crystal_size_mid     0.46
_exptl_crystal_size_min     0.32
_exptl_crystal_density_diffrn     1.250
_exptl_crystal_density_meas     ?
_exptl_crystal_density_method     'not measured'
_exptl_crystal_F_000     704
_exptl_absorpt_coefficient_mu     0.087
_exptl_absorpt_correction_type     multi-scan
_exptl_absorpt_process_details     '(SADABS; Sheldrick, 1996)'
_exptl_absorpt_correction_T_min     0.9576
_exptl_absorpt_correction_T_max     0.9726
_exptl_special_details
;
The sample was cut out from a larger slab crystal.
;
_diffrn_ambient_temperature     298(2)
_diffrn_radiation_type     MoK\a
_diffrn_radiation_wavelength     0.71073
_diffrn_radiation_source     'fine-focus sealed tube'
_diffrn_radiation_monochromator     graphite
_diffrn_measurement_device_type     'Siemens SMART 1000 CCD'
_diffrn_measurement_method     '\f and \w'
_diffrn_detector_area_resol_mean     ?
_diffrn_reflns_number     8718
_diffrn_reflns_av_R_equivalents     0.0333
_diffrn_reflns_av_sigmaI/netI     0.0408
_diffrn_reflns_theta_min     1.68
_diffrn_reflns_theta_max     25.01
_diffrn_reflns_theta_full     25.01
_diffrn_measured_fraction_theta_max     0.999
_diffrn_measured_fraction_theta_full     0.999
_diffrn_reflns_limit_h_min     -7
_diffrn_reflns_limit_h_max     11
_diffrn_reflns_limit_k_min     -8
_diffrn_reflns_limit_k_max     8
_diffrn_reflns_limit_l_min     -28
_diffrn_reflns_limit_l_max     28
_diffrn_standards_number     0
_diffrn_standards_interval_count     .
_diffrn_standards_interval_time     .
_diffrn_standards_decay_%     ?
_refine_special_details
;
 Refinement of F^2^ against ALL reflections.  The weighted R-factor wR and
 goodness of fit S are based on F^2^, conventional R-factors R are based
 on F, with F set to zero for negative F^2^. The threshold expression of
 F^2^ > 2sigma(F^2^) is used only for calculating R-factors(gt) etc. and is
 not relevant to the choice of reflections for refinement.  R-factors based
 on F^2^ are statistically about twice as large as those based on F, and R-
 factors based on ALL data will be even larger.
;
_reflns_number_total     3084
_reflns_number_gt     1989
_reflns_threshold_expression     I>2\s(I)
_refine_ls_structure_factor_coef     Fsqd
_refine_ls_matrix_type     full
_refine_ls_R_factor_all     0.0794
_refine_ls_R_factor_gt     0.0451
_refine_ls_wR_factor_gt     0.1052
_refine_ls_wR_factor_ref     0.1305
_refine_ls_goodness_of_fit_ref     1.011
_refine_ls_restrained_S_all     1.011
_refine_ls_number_reflns     3084
_refine_ls_number_parameters     225
_refine_ls_number_restraints     0
_refine_ls_number_constraints     85
_refine_ls_hydrogen_treatment     mixed
_refine_ls_weighting_scheme     calc
_refine_ls_weighting_details
       'calc w = 1/[\s^2^(Fo^2^)+(0.0521P)^2^+0.8294P] where P=(Fo^2^+2Fc^2^)/3'
_atom_sites_solution_hydrogens     difmap
_atom_sites_solution_primary     direct
_atom_sites_solution_secondary     difmap
_refine_ls_shift/su_max     0.000
_refine_ls_shift/su_mean     0.000
_refine_diff_density_max     0.221
_refine_diff_density_min     -0.184
_refine_ls_extinction_method     'SHELXL97 (Sheldrick, 2008)'
_refine_ls_extinction_coef     0.0027(8)
_refine_ls_extinction_expression
                                  'Fc^*^=kFc[1+0.001xFc^2^\l^3^/sin(2\q)]^-1/4^'
loop_
    _atom_type_symbol
    _atom_type_description
    _atom_type_scat_dispersion_real
    _atom_type_scat_dispersion_imag
    _atom_type_scat_source
    'C' 'C' 0.0033 0.0016
                         'International Tables Vol C Tables 4.2.6.8 and 6.1.1.4'
    'H' 'H' 0.0000 0.0000
                         'International Tables Vol C Tables 4.2.6.8 and 6.1.1.4'
    'N' 'N' 0.0061 0.0033
                         'International Tables Vol C Tables 4.2.6.8 and 6.1.1.4'
    'O' 'O' 0.0106 0.0060
                         'International Tables Vol C Tables 4.2.6.8 and 6.1.1.4'
_computing_data_collection     'SMART (Siemens, 1996)'
_computing_cell_refinement     'SAINT (Siemens, 1996)'
_computing_data_reduction     'SAINT (Siemens, 1996)'
_computing_structure_solution     'SHELXS97 (Sheldrick, 2008)'
_computing_structure_refinement     'SHELXL97 (Sheldrick, 2008)'
_computing_molecular_graphics     'SHELXTL (Sheldrick, 2008)'
_computing_publication_material     'SHELXTL (Sheldrick, 2008)'
loop_
    _atom_site_type_symbol
    _atom_site_label
    _atom_site_fract_x
    _atom_site_fract_y
    _atom_site_fract_z
    _atom_site_U_iso_or_equiv
    _atom_site_adp_type
    _atom_site_calc_flag
    _atom_site_refinement_flags
    _atom_site_occupancy
    _atom_site_disorder_assembly
    _atom_site_disorder_group
    N N1 0.3363(2) 1.1267(3) 0.55024(8) 0.0405(5) Uani d . 1 . .
    H H1 0.327(3) 1.230(4) 0.5394(10) 0.049 Uiso d . 1 . .
    O O1 0.57917(16) 0.6975(2) 0.65667(7) 0.0476(5) Uani d . 1 . .
    O O2 0.66266(19) 0.9781(3) 0.66376(8) 0.0619(6) Uani d . 1 . .
    O O3 0.14967(17) 0.6965(2) 0.46314(6) 0.0468(5) Uani d . 1 . .
    O O4 0.2624(2) 0.5071(2) 0.51964(7) 0.0572(5) Uani d . 1 . .
    C C1 0.4405(2) 1.0939(3) 0.58911(9) 0.0376(6) Uani d . 1 . .
    C C2 0.4587(2) 0.9233(3) 0.60794(9) 0.0332(5) Uani d . 1 . .
    C C3 0.3494(2) 0.7821(3) 0.59344(8) 0.0324(5) Uani d . 1 . .
    H H3 0.3937 0.6630 0.5927 0.039 Uiso calc R 1 . .
    C C4 0.2846(2) 0.8200(3) 0.53680(8) 0.0318(5) Uani d . 1 . .
    C C5 0.2721(2) 0.9937(3) 0.51905(9) 0.0356(5) Uani d . 1 . .
    C C6 0.2424(2) 0.7790(3) 0.63775(8) 0.0323(5) Uani d . 1 . .
    C C7 0.2655(2) 0.6791(4) 0.68509(10) 0.0469(6) Uani d . 1 . .
    H H7 0.3436 0.6070 0.6888 0.056 Uiso calc R 1 . .
    C C8 0.1752(3) 0.6838(4) 0.72719(10) 0.0565(8) Uani d . 1 . .
    H H8 0.1939 0.6175 0.7592 0.068 Uiso calc R 1 . .
    C C9 0.0577(3) 0.7862(4) 0.72192(10) 0.0538(7) Uani d . 1 . .
    H H9 -0.0035 0.7891 0.7501 0.065 Uiso calc R 1 . .
    C C10 0.0315(3) 0.8837(4) 0.67494(10) 0.0497(7) Uani d . 1 . .
    H H10 -0.0483 0.9524 0.6710 0.060 Uiso calc R 1 . .
    C C11 0.1231(2) 0.8805(3) 0.63333(10) 0.0411(6) Uani d . 1 . .
    H H11 0.1043 0.9481 0.6016 0.049 Uiso calc R 1 . .
    C C12 0.5222(3) 1.2590(3) 0.60462(11) 0.0547(7) Uani d . 1 . .
    H H12A 0.4892 1.3092 0.6379 0.082 Uiso calc R 1 . .
    H H12B 0.5126 1.3469 0.5756 0.082 Uiso calc R 1 . .
    H H12C 0.6172 1.2268 0.6102 0.082 Uiso calc R 1 . .
    C C13 0.5757(2) 0.8760(3) 0.64511(9) 0.0387(6) Uani d . 1 . .
    C C14 0.2330(2) 0.6604(3) 0.50671(9) 0.0345(5) Uani d . 1 . .
    C C15 0.1963(3) 1.0650(3) 0.46890(10) 0.0508(7) Uani d . 1 . .
    H H15A 0.2214 0.9965 0.4373 0.076 Uiso calc R 1 . .
    H H15B 0.2196 1.1900 0.4638 0.076 Uiso calc R 1 . .
    H H15C 0.0993 1.0543 0.4733 0.076 Uiso calc R 1 . .
    C C16 0.6846(3) 0.6355(4) 0.69600(11) 0.0582(8) Uani d . 1 . .
    H H16A 0.7690 0.7009 0.6902 0.070 Uiso calc R 1 . .
    H H16B 0.7019 0.5079 0.6898 0.070 Uiso calc R 1 . .
    C C17 0.6457(4) 0.6618(5) 0.75336(12) 0.0819(10) Uani d . 1 . .
    H H17A 0.6362 0.7888 0.7606 0.123 Uiso calc R 1 . .
    H H17B 0.7156 0.6118 0.7779 0.123 Uiso calc R 1 . .
    H H17C 0.5601 0.6018 0.7589 0.123 Uiso calc R 1 . .
    C C18 0.1024(3) 0.5457(3) 0.42944(10) 0.0497(7) Uani d . 1 . .
    H H18A 0.0477 0.4640 0.4507 0.060 Uiso calc R 1 . .
    H H18B 0.1800 0.4791 0.4162 0.060 Uiso calc R 1 . .
    C C19 0.0187(4) 0.6213(4) 0.38256(12) 0.0757(10) Uani d . 1 . .
    H H19A -0.0562 0.6897 0.3962 0.114 Uiso calc R 1 . .
    H H19B -0.0167 0.5242 0.3598 0.114 Uiso calc R 1 . .
    H H19C 0.0747 0.6988 0.3612 0.114 Uiso calc R 1 . .
loop_
    _atom_site_aniso_label
    _atom_site_aniso_U_11
    _atom_site_aniso_U_22
    _atom_site_aniso_U_33
    _atom_site_aniso_U_12
    _atom_site_aniso_U_13
    _atom_site_aniso_U_23
    N1 0.0507(13) 0.0230(10) 0.0470(12) -0.0013(10) -0.0054(10) 0.0019(9)
    O1 0.0410(10) 0.0462(11) 0.0542(11) 0.0029(8) -0.0141(8) 0.0051(8)
    O2 0.0573(12) 0.0616(12) 0.0647(12) -0.0180(10) -0.0213(10) 0.0014(10)
    O3 0.0648(11) 0.0324(9) 0.0415(9) -0.0024(8) -0.0184(8) -0.0023(7)
    O4 0.0876(14) 0.0259(9) 0.0555(11) 0.0040(9) -0.0245(10) 0.0001(8)
    C1 0.0402(14) 0.0340(14) 0.0385(13) -0.0032(11) 0.0009(11) -0.0053(10)
    C2 0.0344(12) 0.0335(13) 0.0316(11) -0.0016(10) 0.0000(10) -0.0018(10)
    C3 0.0371(13) 0.0252(12) 0.0345(12) -0.0002(10) -0.0037(10) 0.0014(9)
    C4 0.0373(13) 0.0273(12) 0.0305(11) 0.0001(10) -0.0014(10) 0.0010(9)
    C5 0.0425(14) 0.0316(12) 0.0327(12) 0.0017(11) 0.0009(10) 0.0003(10)
    C6 0.0356(13) 0.0285(12) 0.0323(12) -0.0057(10) -0.0052(9) 0.0015(9)
    C7 0.0388(14) 0.0544(17) 0.0468(15) -0.0019(12) -0.0055(12) 0.0163(12)
    C8 0.0498(16) 0.078(2) 0.0414(15) -0.0118(15) -0.0034(13) 0.0210(14)
    C9 0.0481(16) 0.0715(19) 0.0424(15) -0.0113(15) 0.0079(12) 0.0010(14)
    C10 0.0471(15) 0.0519(16) 0.0507(16) 0.0061(13) 0.0075(13) 0.0032(13)
    C11 0.0452(14) 0.0398(14) 0.0382(13) 0.0031(12) 0.0006(11) 0.0069(11)
    C12 0.0603(17) 0.0389(15) 0.0641(17) -0.0110(13) -0.0057(14) -0.0053(13)
    C13 0.0356(13) 0.0459(15) 0.0347(13) -0.0038(12) 0.0019(10) -0.0027(11)
    C14 0.0421(13) 0.0304(13) 0.0309(12) -0.0003(11) -0.0005(10) 0.0006(10)
    C15 0.0710(18) 0.0355(14) 0.0446(15) 0.0015(13) -0.0099(13) 0.0069(11)
    C16 0.0473(16) 0.0625(19) 0.0629(18) 0.0087(14) -0.0179(13) 0.0062(14)
    C17 0.091(2) 0.098(3) 0.0554(19) 0.010(2) -0.0085(17) 0.0202(18)
    C18 0.0689(18) 0.0353(14) 0.0436(14) -0.0102(13) -0.0112(13) -0.0056(11)
    C19 0.105(3) 0.0559(18) 0.0620(19) -0.0032(18) -0.0383(18) -0.0064(15)
_geom_special_details
;
 All esds (except the esd in the dihedral angle between two l.s. planes)
 are estimated using the full covariance matrix.  The cell esds are taken
 into account individually in the estimation of esds in distances, angles
 and torsion angles; correlations between esds in cell parameters are only
 used when they are defined by crystal symmetry.  An approximate (isotropic)
 treatment of cell esds is used for estimating esds involving l.s. planes.
;
loop_
    _geom_bond_atom_site_label_1
    _geom_bond_atom_site_label_2
    _geom_bond_site_symmetry_2
    _geom_bond_distance
    _geom_bond_publ_flag
    N1 C5 . 1.375(3) ?
    N1 C1 . 1.378(3) ?
    N1 H1 . 0.81(3) ?
    O1 C13 . 1.348(3) ?
    O1 C16 . 1.447(3) ?
    O2 C13 . 1.208(3) ?
    O3 C14 . 1.333(3) ?
    O3 C18 . 1.445(3) ?
    O4 C14 . 1.206(3) ?
    C1 C2 . 1.349(3) ?
    C1 C12 . 1.495(3) ?
    C2 C13 . 1.466(3) ?
    C2 C3 . 1.522(3) ?
    C3 C4 . 1.516(3) ?
    C3 C6 . 1.533(3) ?
    C3 H3 . 0.9800 ?
    C4 C5 . 1.357(3) ?
    C4 C14 . 1.464(3) ?
    C5 C15 . 1.493(3) ?
    C6 C7 . 1.378(3) ?
    C6 C11 . 1.384(3) ?
    C7 C8 . 1.381(3) ?
    C7 H7 . 0.9300 ?
    C8 C9 . 1.374(4) ?
    C8 H8 . 0.9300 ?
    C9 C10 . 1.365(4) ?
    C9 H9 . 0.9300 ?
    C10 C11 . 1.380(3) ?
    C10 H10 . 0.9300 ?
    C11 H11 . 0.9300 ?
    C12 H12A . 0.9600 ?
    C12 H12B . 0.9600 ?
    C12 H12C . 0.9600 ?
    C15 H15A . 0.9600 ?
    C15 H15B . 0.9600 ?
    C15 H15C . 0.9600 ?
    C16 C17 . 1.475(4) ?
    C16 H16A . 0.9700 ?
    C16 H16B . 0.9700 ?
    C17 H17A . 0.9600 ?
    C17 H17B . 0.9600 ?
    C17 H17C . 0.9600 ?
    C18 C19 . 1.482(4) ?
    C18 H18A . 0.9700 ?
    C18 H18B . 0.9700 ?
    C19 H19A . 0.9600 ?
    C19 H19B . 0.9600 ?
    C19 H19C . 0.9600 ?
loop_
    _geom_angle_atom_site_label_1
    _geom_angle_atom_site_label_2
    _geom_angle_atom_site_label_3
    _geom_angle_site_symmetry_1
    _geom_angle_site_symmetry_3
    _geom_angle
    _geom_angle_publ_flag
    C5 N1 C1 . . 123.83(19) ?
    C5 N1 H1 . . 116.7(19) ?
    C1 N1 H1 . . 117.3(19) ?
    C13 O1 C16 . . 117.3(2) ?
    C14 O3 C18 . . 117.68(17) ?
    C2 C1 N1 . . 118.6(2) ?
    C2 C1 C12 . . 128.0(2) ?
    N1 C1 C12 . . 113.4(2) ?
    C1 C2 C13 . . 121.2(2) ?
    C1 C2 C3 . . 118.8(2) ?
    C13 C2 C3 . . 119.83(19) ?
    C4 C3 C2 . . 110.05(17) ?
    C4 C3 C6 . . 111.88(17) ?
    C2 C3 C6 . . 109.81(17) ?
    C4 C3 H3 . . 108.3 ?
    C2 C3 H3 . . 108.3 ?
    C6 C3 H3 . . 108.3 ?
    C5 C4 C14 . . 125.3(2) ?
    C5 C4 C3 . . 119.46(19) ?
    C14 C4 C3 . . 115.16(18) ?
    C4 C5 N1 . . 117.9(2) ?
    C4 C5 C15 . . 128.8(2) ?
    N1 C5 C15 . . 113.3(2) ?
    C7 C6 C11 . . 117.4(2) ?
    C7 C6 C3 . . 120.3(2) ?
    C11 C6 C3 . . 122.23(19) ?
    C6 C7 C8 . . 121.4(2) ?
    C6 C7 H7 . . 119.3 ?
    C8 C7 H7 . . 119.3 ?
    C9 C8 C7 . . 120.1(2) ?
    C9 C8 H8 . . 119.9 ?
    C7 C8 H8 . . 119.9 ?
    C10 C9 C8 . . 119.5(2) ?
    C10 C9 H9 . . 120.2 ?
    C8 C9 H9 . . 120.2 ?
    C9 C10 C11 . . 120.1(2) ?
    C9 C10 H10 . . 119.9 ?
    C11 C10 H10 . . 119.9 ?
    C10 C11 C6 . . 121.4(2) ?
    C10 C11 H11 . . 119.3 ?
    C6 C11 H11 . . 119.3 ?
    C1 C12 H12A . . 109.5 ?
    C1 C12 H12B . . 109.5 ?
    H12A C12 H12B . . 109.5 ?
    C1 C12 H12C . . 109.5 ?
    H12A C12 H12C . . 109.5 ?
    H12B C12 H12C . . 109.5 ?
    O2 C13 O1 . . 121.4(2) ?
    O2 C13 C2 . . 126.6(2) ?
    O1 C13 C2 . . 111.9(2) ?
    O4 C14 O3 . . 121.6(2) ?
    O4 C14 C4 . . 123.6(2) ?
    O3 C14 C4 . . 114.84(19) ?
    C5 C15 H15A . . 109.5 ?
    C5 C15 H15B . . 109.5 ?
    H15A C15 H15B . . 109.5 ?
    C5 C15 H15C . . 109.5 ?
    H15A C15 H15C . . 109.5 ?
    H15B C15 H15C . . 109.5 ?
    O1 C16 C17 . . 112.2(2) ?
    O1 C16 H16A . . 109.2 ?
    C17 C16 H16A . . 109.2 ?
    O1 C16 H16B . . 109.2 ?
    C17 C16 H16B . . 109.2 ?
    H16A C16 H16B . . 107.9 ?
    C16 C17 H17A . . 109.5 ?
    C16 C17 H17B . . 109.5 ?
    H17A C17 H17B . . 109.5 ?
    C16 C17 H17C . . 109.5 ?
    H17A C17 H17C . . 109.5 ?
    H17B C17 H17C . . 109.5 ?
    O3 C18 C19 . . 107.3(2) ?
    O3 C18 H18A . . 110.3 ?
    C19 C18 H18A . . 110.3 ?
    O3 C18 H18B . . 110.3 ?
    C19 C18 H18B . . 110.3 ?
    H18A C18 H18B . . 108.5 ?
    C18 C19 H19A . . 109.5 ?
    C18 C19 H19B . . 109.5 ?
    H19A C19 H19B . . 109.5 ?
    C18 C19 H19C . . 109.5 ?
    H19A C19 H19C . . 109.5 ?
    H19B C19 H19C . . 109.5 ?
loop_
    _geom_hbond_atom_site_label_D
    _geom_hbond_atom_site_label_H
    _geom_hbond_atom_site_label_A
    _geom_hbond_site_symmetry_A
    _geom_hbond_distance_DH
    _geom_hbond_distance_HA
    _geom_hbond_distance_DA
    _geom_hbond_angle_DHA
    N1 H1 O4 1_565 0.81(3) 2.19(3) 2.986(3) 168(3)
    C3 H3 O1 . 0.98 2.35 2.733(3) 103
    C3 H3 O4 . 0.98 2.43 2.816(3) 103
    C7 H7 O1 . 0.93 2.55 3.169(3) 124
    C12 H12C O2 . 0.96 2.27 2.841(3) 116
    C15 H15A O3 . 0.96 2.42 2.762(3) 101
    C8 H8 O2 2_646 0.93 2.51 3.387(3) 157
data_global
_journal_date_recd_electronic     2009-02-24
_journal_date_accepted     2009-03-12
_journal_name_full     'Acta Crystallographica, Section E'
_journal_year     2009
_journal_volume     65
_journal_issue      4
_journal_page_first     o799
_journal_page_last     o799
_journal_paper_category     QO
_journal_coeditor_code     FB2141
_publ_contact_author_name     'Ming-Sheng Bai'
_publ_contact_author_address
;
College of Life Science
Ningxia University
Yinchuan 750021
People's Republic of China
;
_publ_contact_author_email     bai_mingsheng@163.com
_publ_contact_author_fax     '86 957 8322030'
_publ_contact_author_phone     '86 957 8322030'
_publ_section_title
;
Diethyl 2,6-dimethyl-4-phenyl-1,4-dihydropyridine-3,5-dicarboxylate
;
loop_
    _publ_author_name
    _publ_author_address
    'Ming-Sheng Bai'
;
College of Life Science
Ningxia University
Yinchuan 750021
People's Republic of China
;
    'Yan-Yun Chen'
;
College of Life Science
Ningxia University
Yinchuan 750021
People's Republic of China
;
    'Dong-Ling Niu'
;
College of Life Science
Ningxia University
Yinchuan 750021
People's Republic of China
;
    'Peng, Li'
;
College of Life Science
Ningxia University
Yinchuan 750021
People's Republic of China
;
