# Supplementary material for: Diethyl 2,6-dimethyl-4-phenyl-1,4-dihydro­pyridine-3,5-dicarboxyl­ate
Source: Acta Crystallogr Sect E Struct Rep Online. 2009 Mar 19;65(Pt 4):o799. doi: 10.1107/S1600536809009118 (PMC2969073; doi:10.1107/S1600536809009118)
Supplement: Supplementary file 2 [file e-65-0o799-Isup2.hkl]

# 
# h,k,l, Fc-squared, Fo-squared, sigma(Fo-squared) and status flag 
# 
data_I
_shelx_title ' 081119c in P2(1)/c' 
_shelx_refln_list_code          4 
_shelx_F_calc_maximum      311.98 
_exptl_crystal_F_000       704.00 
_reflns_d_resolution_high  0.8406 
 
loop_ 
 _symmetry_equiv_pos_as_xyz 
 'x, y, z' 
 '-x, y+1/2, -z+1/2' 
 '-x, -y, -z' 
 'x, -y-1/2, z-1/2' 
 
_cell_length_a     9.7502 
_cell_length_b     7.3854 
_cell_length_c    24.3260 
_cell_angle_alpha  90.000 
_cell_angle_beta   92.567 
_cell_angle_gamma  90.000 
 
_shelx_F_squared_multiplier     1.000 
 
loop_ 
 _refln_index_h 
 _refln_index_k 
 _refln_index_l 
 _refln_F_squared_calc 
 _refln_F_squared_meas 
 _refln_F_squared_sigma 
 _refln_observed_status 
   1   0   0     2001.58     2054.03     30.85 o 
   2   0   0     4366.20     4348.20     63.66 o 
   3   0   0     1754.22     1752.61     38.25 o 
   4   0   0      385.63      326.39     13.97 o 
   5   0   0      144.69      149.11      6.90 o 
   6   0   0       13.69       16.68      5.01 o 
   7   0   0      253.94      283.64     11.33 o 
   8   0   0       33.16       34.95      9.52 o 
   9   0   0      109.85      139.05     10.65 o 
  10   0   0      290.28      316.76     21.63 o 
  11   0   0        1.23        1.06     10.85 o 
   1   1   0     5926.96     5891.10     48.61 o 
   2   1   0    12947.49    12780.15    186.65 o 
   3   1   0      984.66      910.83     12.15 o 
   4   1   0      176.15      163.85      5.45 o 
   5   1   0      317.48      329.46      7.41 o 
   6   1   0        4.47       -1.77      2.16 o 
   7   1   0       15.84       17.19      3.50 o 
   8   1   0       11.50        7.50      4.29 o 
   9   1   0      686.25      737.11     19.63 o 
  10   1   0      171.15      166.96     14.00 o 
  11   1   0        6.66       17.15     11.16 o 
   0   2   0     1681.19     1560.06     36.73 o 
   1   2   0      298.64      251.00      4.90 o 
   2   2   0      194.72      200.82      5.80 o 
   3   2   0      232.87      217.21      4.23 o 
   4   2   0       52.41       39.52      2.82 o 
   5   2   0      230.81      198.43      9.37 o 
   6   2   0        3.88       -2.10      3.68 o 
   7   2   0        1.57       -2.78      3.40 o 
   8   2   0        8.89        7.38      4.30 o 
   9   2   0       53.98       49.16     10.89 o 
  10   2   0       18.33       15.48      7.69 o 
  11   2   0       35.15       52.16     10.39 o 
   1   3   0     2557.24     2791.31     31.98 o 
   2   3   0      791.50      869.12     15.41 o 
   3   3   0      191.85      210.35      8.80 o 
   4   3   0        2.46        8.63      1.91 o 
   5   3   0      112.90       92.72      4.15 o 
   6   3   0       11.42        5.53      3.35 o 
   7   3   0      141.75      136.24     12.13 o 
   8   3   0       39.96       41.05      8.50 o 
   9   3   0        1.90       -7.11      5.67 o 
  10   3   0        0.31        2.70      7.10 o 
   0   4   0        0.23       -1.90      3.72 o 
   1   4   0       15.58       14.51      2.59 o 
   2   4   0      740.10      741.33     12.45 o 
   3   4   0       36.28       28.53      4.00 o 
   4   4   0      106.98      117.81      6.87 o 
   5   4   0      163.34      144.14      7.37 o 
   6   4   0       54.38       44.81      7.95 o 
   7   4   0       81.44       73.32     10.68 o 
   8   4   0      101.75      112.66     12.95 o 
   9   4   0      111.07      119.54     13.71 o 
  10   4   0       10.16       12.26      8.22 o 
   1   5   0        0.61       -3.16      2.22 o 
   2   5   0      422.65      408.71     10.67 o 
   3   5   0      326.24      308.82     11.47 o 
   4   5   0       30.08       33.21      5.46 o 
   5   5   0        0.14       -4.33      3.80 o 
   6   5   0       66.99       77.63     10.65 o 
   7   5   0        1.00        0.87      6.90 o 
   8   5   0       79.10       88.44     12.97 o 
   9   5   0        1.49        3.72      7.83 o 
   0   6   0      276.43      269.25     11.92 o 
   1   6   0       16.28       18.05      4.04 o 
   2   6   0     1248.85     1260.01     24.37 o 
   3   6   0      213.16      210.14      9.37 o 
   4   6   0       30.60       15.37      5.11 o 
   5   6   0       14.12        5.40      8.77 o 
   6   6   0       25.23       27.79      8.48 o 
   7   6   0       49.85       55.02     10.65 o 
   8   6   0       33.06       19.73      9.66 o 
   1   7   0      190.70      180.07      9.34 o 
   2   7   0        0.00        1.74      5.09 o 
   3   7   0       78.82       89.12     14.27 o 
   4   7   0        0.00        0.64     10.02 o 
   5   7   0        1.60       -1.41      7.15 o 
   6   7   0       39.00       62.54     12.17 o 
   7   7   0       17.70        4.23      8.71 o 
   0   8   0       18.82       17.61     10.25 o 
   1   8   0       12.07       10.80      5.80 o 
   2   8   0        0.75       -3.41      7.40 o 
   3   8   0      154.06      179.65     23.07 o 
   4   8   0        7.43       10.02     12.52 o 
 -11   1   1       63.12       35.67     13.59 o 
 -10   1   1        0.53       -3.48      5.24 o 
  -9   1   1      101.64      120.41     15.63 o 
  -8   1   1      128.77      126.82      7.16 o 
  -7   1   1       27.56       31.08      5.14 o 
  -6   1   1        0.01       -2.97      1.98 o 
  -5   1   1      146.65      118.18      4.37 o 
  -4   1   1        6.59        3.18      1.60 o 
  -3   1   1     1844.49     1787.95     50.49 o 
  -2   1   1       69.00       74.77      2.21 o 
  -1   1   1     1594.03     1609.02     17.72 o 
   0   1   1     2152.38     2029.81     21.84 o 
   1   1   1     5393.61     4916.01     98.38 o 
   2   1   1       71.65       57.51      4.75 o 
   3   1   1      678.90      763.62     10.71 o 
   4   1   1      391.78      370.19      9.22 o 
   5   1   1      231.98      240.88      6.23 o 
   6   1   1      434.55      431.77      9.94 o 
   7   1   1       10.09        8.85      3.05 o 
   8   1   1      138.50      133.68      6.51 o 
   9   1   1        2.56       -2.77      4.58 o 
  10   1   1       66.19       84.96     22.62 o 
  11   1   1        0.10       12.75     10.55 o 
 -11   2   1       96.24      111.54     13.17 o 
 -10   2   1        8.54       11.01      7.70 o 
  -9   2   1        0.02       -2.62      5.61 o 
  -8   2   1        0.42       -5.28      3.52 o 
  -7   2   1        4.79        2.59      3.58 o 
  -6   2   1       41.60       34.50      3.77 o 
  -5   2   1       60.31       67.00      3.83 o 
  -4   2   1       22.84       33.46      2.91 o 
  -3   2   1       68.68       66.46      2.36 o 
  -2   2   1     3780.43     3609.57     34.52 o 
  -1   2   1    10164.83     9790.90     99.45 o 
   0   2   1      118.79      135.12      4.88 o 
   1   2   1      248.43      271.25      5.98 o 
   2   2   1     2664.22     2556.59     25.37 o 
   3   2   1       20.76       16.77      2.01 o 
   4   2   1      681.86      689.20     10.87 o 
   5   2   1       30.56       35.66      4.31 o 
   6   2   1      111.35      123.03      5.02 o 
   7   2   1        3.73       -3.79      3.31 o 
   8   2   1      139.15      142.87     11.03 o 
   9   2   1       22.29       16.85      7.00 o 
  10   2   1       38.05       50.48      9.74 o 
  11   2   1       14.50       10.87      7.85 o 
 -10   3   1       97.64      101.32     12.69 o 
  -9   3   1       37.91       40.47     17.34 o 
  -8   3   1       33.05       35.71     13.21 o 
  -7   3   1       54.21       47.77      8.13 o 
  -6   3   1        3.99        3.33      3.25 o 
  -5   3   1      419.24      438.87     13.19 o 
  -4   3   1      493.02      522.63      8.56 o 
  -3   3   1     1939.67     2046.65     24.45 o 
  -2   3   1     1061.95     1121.80     15.25 o 
  -1   3   1      834.87      851.87     12.62 o 
   0   3   1       33.28       14.66      2.92 o 
   1   3   1     1377.27     1359.57     20.58 o 
   2   3   1      569.68      525.04      7.83 o 
   3   3   1       15.85       31.10      2.91 o 
   4   3   1      685.16      705.12     10.10 o 
   5   3   1       43.50       53.66      3.77 o 
   6   3   1      110.84      104.33     10.15 o 
   7   3   1       97.64      111.27     20.30 o 
   8   3   1       23.42       15.88      6.91 o 
   9   3   1        0.18       -7.81      6.31 o 
  10   3   1       65.28       64.02     17.04 o 
 -10   4   1       10.74        1.99      8.16 o 
  -9   4   1       60.34       57.54     10.63 o 
  -8   4   1       27.44       17.45      7.50 o 
  -7   4   1       33.80       20.85      7.74 o 
  -6   4   1        0.53        1.03      5.57 o 
  -5   4   1       47.64       49.70      6.21 o 
  -4   4   1       18.69       24.72      3.32 o 
  -3   4   1        6.59        2.01      1.71 o 
  -2   4   1      589.24      593.12     10.69 o 
  -1   4   1        0.92        0.96      1.85 o 
   0   4   1      653.80      668.68     11.41 o 
   1   4   1      626.53      658.13     20.25 o 
   2   4   1      206.61      255.47      6.77 o 
   3   4   1       17.90       16.98      2.88 o 
   4   4   1      267.42      263.74      7.20 o 
   5   4   1        7.48        3.88      3.57 o 
   6   4   1        5.46       -1.90      5.09 o 
   7   4   1       64.53       52.00      9.82 o 
   8   4   1       10.36        2.94      6.77 o 
   9   4   1      100.05      129.14     23.38 o 
  10   4   1        0.22       -0.95     12.86 o 
  -9   5   1       94.57      112.95     14.08 o 
  -8   5   1       27.07       30.05      9.50 o 
  -7   5   1      241.48      209.09     32.18 o 
  -6   5   1       45.76       55.70      9.63 o 
  -5   5   1        1.32       -3.21      5.50 o 
  -4   5   1        0.02       -2.57      3.35 o 
  -3   5   1      814.84      828.36     17.66 o 
  -2   5   1      145.73      159.71      5.95 o 
  -1   5   1        4.56        9.24      2.82 o 
   0   5   1     1003.79      993.68     19.24 o 
   1   5   1       44.46       46.56      4.75 o 
   2   5   1       19.92       17.58      3.61 o 
   3   5   1      552.60      514.74     13.69 o 
   4   5   1      160.82      147.64      8.13 o 
   5   5   1       98.07      104.99      9.58 o 
   6   5   1        0.99       -7.09      8.84 o 
   7   5   1        1.36       -0.72      6.62 o 
   8   5   1        2.53       -5.80      7.14 o 
   9   5   1        0.04       -8.92      7.28 o 
  -8   6   1        1.97        0.38      8.24 o 
  -7   6   1      138.73      173.30     16.49 o 
  -6   6   1        2.46       -8.56      6.42 o 
  -5   6   1      326.65      325.44     25.13 o 
  -4   6   1        4.45        6.60      6.40 o 
  -3   6   1       56.56       75.72      7.40 o 
  -2   6   1      244.73      234.31      9.58 o 
  -1   6   1       35.61       25.69      3.78 o 
   0   6   1       41.92       31.09      4.54 o 
   1   6   1        1.46       -1.95      3.24 o 
   2   6   1     1537.27     1560.35     23.89 o 
   3   6   1       36.97       43.17      6.12 o 
   4   6   1        0.30       -0.14      4.38 o 
   5   6   1        4.72       10.62      7.44 o 
   6   6   1      126.61      145.29     28.69 o 
   7   6   1      103.93      102.16     13.59 o 
   8   6   1       10.14       13.43      9.22 o 
  -7   7   1       42.53       49.34     17.61 o 
  -6   7   1        7.45       14.68      9.00 o 
  -5   7   1      160.06      159.41     15.67 o 
  -4   7   1       35.86       34.28      9.22 o 
  -3   7   1       20.29       23.55      7.87 o 
  -2   7   1      151.74      138.36     10.68 o 
  -1   7   1       11.55        8.50      5.14 o 
   0   7   1       42.92       42.51      5.68 o 
   1   7   1       70.44       65.63      7.46 o 
   2   7   1        3.79       -2.52      4.30 o 
   3   7   1       50.13       43.98      7.08 o 
   4   7   1      330.43      337.63     17.09 o 
   5   7   1        2.29       -1.26      7.00 o 
   6   7   1       17.36        2.91      7.95 o 
  -4   8   1        1.10       -1.59     11.00 o 
  -3   8   1       11.11       21.10     13.05 o 
  -2   8   1        0.65       -4.89      6.05 o 
  -1   8   1       41.80       49.48     13.81 o 
   0   8   1       43.87       52.91     13.05 o 
   1   8   1       92.20       97.41     11.24 o 
   2   8   1       14.61        5.31      7.07 o 
   3   8   1        2.62       11.00     11.76 o 
   4   8   1       40.97       49.25     15.94 o 
 -11   0   2       15.52       16.70     11.54 o 
 -10   0   2       36.67       25.12     10.78 o 
  -9   0   2      575.59      551.22     27.03 o 
  -8   0   2       61.30       64.48     11.23 o 
  -7   0   2        3.90        5.98      4.12 o 
  -6   0   2      205.38      212.62      9.03 o 
  -5   0   2        0.03       -0.42      2.35 o 
  -4   0   2     2391.34     2266.96     37.71 o 
  -3   0   2     7704.70     7631.88    110.44 o 
  -2   0   2     4574.07     4718.57     79.89 o 
  -1   0   2      971.16      999.95     17.61 o 
   0   0   2     3042.18     2997.24     36.31 o 
   1   0   2     1007.86      978.33     22.88 o 
   2   0   2     6391.04     6198.72     89.47 o 
   3   0   2       22.73       11.59      4.02 o 
   4   0   2        3.54        1.39      2.06 o 
   5   0   2     1455.67     1664.16     36.61 o 
   6   0   2       32.36       32.75      5.26 o 
   7   0   2      164.42      173.40      9.04 o 
   8   0   2      308.12      324.87     13.11 o 
   9   0   2      316.90      340.77     14.52 o 
  10   0   2       32.95       15.25     10.85 o 
  11   0   2       33.14        6.68     11.16 o 
 -11   1   2       15.23       12.29     11.00 o 
 -10   1   2       66.03       68.40      9.98 o 
  -9   1   2        2.37        4.34      4.96 o 
  -8   1   2        1.37       -3.43      3.78 o 
  -7   1   2      323.87      278.62      7.92 o 
  -6   1   2       87.24       81.79      4.74 o 
  -5   1   2      535.32      445.41      8.70 o 
  -4   1   2       34.25       36.01      3.23 o 
  -3   1   2      544.88      547.95     11.91 o 
  -2   1   2       64.42       63.25      4.87 o 
  -1   1   2     2634.13     2560.89     27.36 o 
   0   1   2     7540.51     7259.50     73.99 o 
   1   1   2      271.19      226.80      4.70 o 
   2   1   2     8283.83     8412.31    112.64 o 
   3   1   2      566.29      523.28     10.08 o 
   4   1   2       87.55       56.91      3.89 o 
   5   1   2        1.00       -1.52      1.88 o 
   6   1   2     1873.13     1848.17     24.81 o 
   7   1   2        1.03       -2.98      2.56 o 
   8   1   2        5.68        2.32      3.55 o 
   9   1   2       14.24       12.67      5.42 o 
  10   1   2        0.00        0.82      6.36 o 
  11   1   2        0.41      -14.00      9.33 o 
 -11   2   2       75.68       66.48     16.17 o 
 -10   2   2        0.60       -3.73      6.55 o 
  -9   2   2       97.66       91.14     10.70 o 
  -8   2   2       30.14       22.11      5.43 o 
  -7   2   2       61.52       77.56      6.63 o 
  -6   2   2     1741.59     1878.37     48.69 o 
  -5   2   2      464.82      474.01      8.94 o 
  -4   2   2      348.87      339.45      9.80 o 
  -3   2   2      838.23      866.80     10.47 o 
  -2   2   2      444.38      462.48      6.82 o 
  -1   2   2      492.13      489.28      9.83 o 
   0   2   2     3674.95     3563.75     38.07 o 
   1   2   2     3227.89     3234.78     40.92 o 
   2   2   2      159.12      153.95      3.31 o 
   3   2   2      963.49     1100.01     13.02 o 
   4   2   2     4568.35     5199.39     57.67 o 
   5   2   2      322.91      353.65      7.73 o 
   6   2   2       39.36       37.30      3.83 o 
   7   2   2        0.02       -3.69      2.58 o 
   8   2   2      137.71      139.29     12.30 o 
   9   2   2        8.03        2.88      6.52 o 
  10   2   2        0.86        4.42      8.65 o 
  11   2   2        0.00       -5.95      6.83 o 
 -10   3   2       32.68       42.68     11.99 o 
  -9   3   2        0.13       -2.25      6.57 o 
  -8   3   2        2.95        3.34     11.57 o 
  -7   3   2       88.48       86.88      9.89 o 
  -6   3   2      270.87      243.06     10.29 o 
  -5   3   2      459.82      431.99     10.97 o 
  -4   3   2      204.63      201.78      4.52 o 
  -3   3   2      392.21      452.23      6.99 o 
  -2   3   2      200.75      180.63      4.66 o 
  -1   3   2       26.26       25.77      2.45 o 
   0   3   2       52.62       49.15      3.01 o 
   1   3   2      230.43      270.02      7.20 o 
   2   3   2      347.77      364.66      7.03 o 
   3   3   2      774.11      855.46     13.44 o 
   4   3   2      245.90      270.73      6.32 o 
   5   3   2        1.66       -0.57      1.94 o 
   6   3   2      106.15      111.98     10.66 o 
   7   3   2        8.83        8.93      6.19 o 
   8   3   2        9.33        7.08      6.45 o 
   9   3   2        9.74       -0.98      6.67 o 
  10   3   2        0.56       -2.21      7.15 o 
 -10   4   2        1.33       -1.81      8.13 o 
  -9   4   2      103.92       96.66     12.49 o 
  -8   4   2       93.33       92.21     16.28 o 
  -7   4   2        2.34       -8.09      5.40 o 
  -6   4   2       29.05       30.52      7.74 o 
  -5   4   2        1.21       -3.11      3.18 o 
  -4   4   2      136.11      171.18      5.76 o 
  -3   4   2      416.73      495.06      7.74 o 
  -2   4   2      272.05      239.99      7.08 o 
  -1   4   2       31.28       19.26      3.24 o 
   0   4   2      443.16      400.86      8.36 o 
   1   4   2      158.32      183.79      5.33 o 
   2   4   2      170.51      192.08      8.73 o 
   3   4   2      429.50      511.79     10.34 o 
   4   4   2       58.60       57.01      4.51 o 
   5   4   2      234.16      231.27      9.35 o 
   6   4   2      146.88      141.22     11.21 o 
   7   4   2      301.27      306.87     21.71 o 
   8   4   2        0.52       -4.17      5.80 o 
   9   4   2        2.09       -8.81      6.81 o 
  10   4   2        7.60        7.12     12.86 o 
  -9   5   2        0.03       -6.74      7.67 o 
  -8   5   2        0.01       -5.36      6.91 o 
  -7   5   2       88.09      125.72     14.42 o 
  -6   5   2      127.78      154.60     13.71 o 
  -5   5   2       94.23       93.52     15.29 o 
  -4   5   2       27.37       30.82      5.10 o 
  -3   5   2       13.84        9.31      3.89 o 
  -2   5   2       45.62       61.32      6.32 o 
  -1   5   2       21.68       16.21      3.20 o 
   0   5   2        1.83        3.71      2.48 o 
   1   5   2       27.51       32.66      4.29 o 
   2   5   2      133.97      140.88      5.82 o 
   3   5   2      338.43      344.62      7.69 o 
   4   5   2       72.51       74.96      9.24 o 
   5   5   2        0.63       -5.27      3.84 o 
   6   5   2        8.91        8.94      5.03 o 
   7   5   2       39.52       51.37      9.57 o 
   8   5   2        4.41       -5.14      6.68 o 
   9   5   2       31.94       32.45     10.44 o 
  -8   6   2       92.53      104.54     14.02 o 
  -7   6   2        1.60        3.49      7.40 o 
  -6   6   2       67.19       89.48     12.05 o 
  -5   6   2       25.37       18.55     10.13 o 
  -4   6   2      313.96      322.92     15.43 o 
  -3   6   2       84.37       92.85      7.84 o 
  -2   6   2       86.24       96.36      7.83 o 
  -1   6   2       17.19        9.84      4.58 o 
   0   6   2       76.52       64.39      5.76 o 
   1   6   2       78.03       81.26      6.15 o 
   2   6   2      532.44      473.50     11.79 o 
   3   6   2      246.89      210.97      9.58 o 
   4   6   2       48.59       61.77     11.75 o 
   5   6   2       60.42       83.48      8.24 o 
   6   6   2      103.71      116.43     17.34 o 
   7   6   2       78.92      101.74     16.92 o 
   8   6   2        5.63        9.12      9.12 o 
  -6   7   2       26.33       33.47      9.98 o 
  -5   7   2        0.16       -7.45      7.43 o 
  -4   7   2        3.60       -7.95      7.16 o 
  -3   7   2       29.42       23.89     10.13 o 
  -2   7   2        0.20       -0.61      6.03 o 
  -1   7   2      675.79      704.33     17.90 o 
   0   7   2       45.01       47.78      8.79 o 
   1   7   2        7.30       -1.73      5.17 o 
   2   7   2       10.34        1.16      4.64 o 
   3   7   2       23.12       31.83      9.72 o 
   4   7   2      171.48      202.22     16.62 o 
   5   7   2        1.72       -2.95      6.98 o 
   6   7   2        6.48        8.31      8.56 o 
  -4   8   2       49.77       43.49     15.94 o 
  -3   8   2       48.94       48.48     10.26 o 
  -2   8   2       10.95        5.94      7.34 o 
  -1   8   2        3.79        4.79      6.45 o 
   0   8   2        0.24       -3.44      5.65 o 
   1   8   2       94.40      114.39     19.35 o 
   2   8   2      110.27      144.33     13.18 o 
   3   8   2       26.64       21.02     12.14 o 
   4   8   2        4.24        2.35      8.39 o 
 -11   1   3       19.45       22.54     11.76 o 
 -10   1   3       36.72       26.48      8.02 o 
  -9   1   3       24.64       25.68      7.27 o 
  -8   1   3       90.20       97.27      7.73 o 
  -7   1   3       59.42       60.99      4.92 o 
  -6   1   3      277.67      240.05      6.69 o 
  -5   1   3        5.11       11.81      2.39 o 
  -4   1   3       10.86        7.73      1.85 o 
  -3   1   3     1504.63     1343.53     16.49 o 
  -2   1   3       62.07       50.71      2.69 o 
  -1   1   3      596.42      603.51      9.41 o 
   0   1   3     1103.29     1182.13     15.51 o 
   1   1   3     1200.39     1154.67     26.66 o 
   2   1   3     1418.76     1349.59     16.03 o 
   3   1   3      944.25      931.01     12.67 o 
   4   1   3      263.27      274.40      6.22 o 
   5   1   3        0.01       -1.78      1.79 o 
   6   1   3      575.72      585.59     11.43 o 
   7   1   3        0.01       -2.51      2.63 o 
   8   1   3        1.87        0.19      3.36 o 
   9   1   3      181.60      191.82     11.24 o 
  10   1   3       79.45       87.22     11.43 o 
  11   1   3       26.18       22.77     12.52 o 
 -11   2   3       25.94       24.89     14.19 o 
 -10   2   3      158.46      177.57     13.63 o 
  -9   2   3       22.28       17.44      5.92 o 
  -8   2   3       10.14        7.52      4.54 o 
  -7   2   3       83.68       81.92      8.02 o 
  -6   2   3      218.19      225.71      9.92 o 
  -5   2   3      147.30      119.68      4.24 o 
  -4   2   3       50.66       48.19      2.59 o 
  -3   2   3       44.55       40.89      2.76 o 
  -2   2   3       84.54       81.72      2.78 o 
  -1   2   3     3921.29     3743.82     40.11 o 
   0   2   3     7244.85     7333.01     75.28 o 
   1   2   3      668.90      640.29     13.87 o 
   2   2   3     1652.14     1613.53     23.02 o 
   3   2   3      921.58      911.35     11.32 o 
   4   2   3       11.17       15.96      3.32 o 
   5   2   3        3.30        2.79      2.11 o 
   6   2   3       11.61        8.50      2.78 o 
   7   2   3        0.24       -2.44      2.81 o 
   8   2   3      184.55      168.97     11.19 o 
   9   2   3       51.14       58.71     10.06 o 
  10   2   3       59.64       59.60     18.67 o 
  11   2   3        4.62        7.91      8.21 o 
 -10   3   3        3.37        2.27      7.51 o 
  -9   3   3        2.47       -2.04      6.24 o 
  -8   3   3       24.19       15.46      7.09 o 
  -7   3   3       46.92       41.73      5.56 o 
  -6   3   3        0.11        2.40      3.29 o 
  -5   3   3      541.86      565.44     13.08 o 
  -4   3   3       73.15       85.80      4.18 o 
  -3   3   3      386.78      406.91      6.39 o 
  -2   3   3      118.75      145.99      4.70 o 
  -1   3   3       47.45       39.51      2.75 o 
   0   3   3      832.33      892.84     12.75 o 
   1   3   3     5001.36     5127.07     54.70 o 
   2   3   3      333.88      303.59      6.53 o 
   3   3   3     2978.01     3176.29     42.91 o 
   4   3   3       95.80       79.80      3.37 o 
   5   3   3       26.35       18.99      3.30 o 
   6   3   3       85.67       77.53      5.89 o 
   7   3   3        0.39       -6.74      4.49 o 
   8   3   3      124.23      139.77     18.25 o 
   9   3   3       19.21       11.44     10.70 o 
  10   3   3       16.68       20.93      8.91 o 
 -10   4   3       43.75       18.62      9.28 o 
  -9   4   3       10.59        9.38      7.35 o 
  -8   4   3        0.19       -8.36      5.57 o 
  -7   4   3        5.75        5.03      6.79 o 
  -6   4   3      214.89      219.03     12.42 o 
  -5   4   3        2.17       -0.27      3.18 o 
  -4   4   3       56.98       69.36      4.34 o 
  -3   4   3      222.35      253.28      8.11 o 
  -2   4   3      941.94      956.31     14.34 o 
  -1   4   3        0.15       -0.57      1.80 o 
   0   4   3      257.63      277.68      6.76 o 
   1   4   3      408.08      449.38      8.59 o 
   2   4   3      203.03      220.10      4.81 o 
   3   4   3      124.89      121.67      4.99 o 
   4   4   3       40.65       24.26      3.52 o 
   5   4   3        6.75        9.63      4.14 o 
   6   4   3       27.82       20.76      7.13 o 
   7   4   3       40.09       49.01      9.23 o 
   8   4   3       22.31       12.05      7.44 o 
   9   4   3       17.70       22.45      9.02 o 
  10   4   3      189.77      195.02     16.21 o 
  -9   5   3       24.13       17.78     11.00 o 
  -8   5   3        5.31        4.64      6.83 o 
  -7   5   3      149.89      186.51     19.32 o 
  -6   5   3      127.94      158.62     18.82 o 
  -5   5   3      108.75      119.78     11.69 o 
  -4   5   3        7.25       -3.13      4.70 o 
  -3   5   3      256.15      270.15      9.25 o 
  -2   5   3      651.79      640.05     15.07 o 
  -1   5   3        0.67       -1.01      2.11 o 
   0   5   3        4.48       -1.32      2.31 o 
   1   5   3      458.87      474.89     12.19 o 
   2   5   3      206.11      208.08     10.11 o 
   3   5   3       42.68       58.57      4.30 o 
   4   5   3       35.07       25.66      5.31 o 
   5   5   3      128.49      114.81      8.49 o 
   6   5   3      210.33      198.82      9.91 o 
   7   5   3      396.54      402.88     35.68 o 
   8   5   3       95.41       92.08     16.62 o 
   9   5   3       26.04       24.13      9.96 o 
  -8   6   3       17.74       21.28      9.36 o 
  -7   6   3       80.14      108.01     18.10 o 
  -6   6   3       63.37       76.87     11.88 o 
  -5   6   3       10.06        7.03      7.63 o 
  -4   6   3      579.36      582.45     21.00 o 
  -3   6   3       22.45       10.94      6.08 o 
  -2   6   3       59.77       66.29     11.64 o 
  -1   6   3       15.51       12.93      4.49 o 
   0   6   3      363.55      350.17      9.80 o 
   1   6   3       53.84       59.74      6.35 o 
   2   6   3      219.25      224.86      8.13 o 
   3   6   3      133.43      116.29      8.48 o 
   4   6   3      201.96      187.08      9.48 o 
   5   6   3      167.47      168.10      9.96 o 
   6   6   3        8.38       10.22      7.62 o 
   7   6   3        2.80       -4.95      6.35 o 
   8   6   3        1.39       -4.39      8.14 o 
  -6   7   3       69.73      104.36     14.00 o 
  -5   7   3       98.54      120.67     13.86 o 
  -4   7   3       26.33       23.41      8.15 o 
  -3   7   3        0.05       -4.86      9.11 o 
  -2   7   3       33.55       18.42      9.03 o 
  -1   7   3       33.71       48.21      6.66 o 
   0   7   3        5.08       -5.02      4.30 o 
   1   7   3      110.76      119.30     11.14 o 
   2   7   3       37.74       43.22      7.06 o 
   3   7   3       58.37       72.13      8.25 o 
   4   7   3       27.82       39.24      7.06 o 
   5   7   3       24.02       36.47      9.60 o 
   6   7   3        0.02       -3.15      8.21 o 
  -4   8   3        4.52        8.12     12.29 o 
  -3   8   3        3.76       -8.22      6.41 o 
  -2   8   3       19.08       16.97      7.83 o 
  -1   8   3        5.42       -7.59      8.77 o 
   0   8   3        5.99        3.72      9.79 o 
   1   8   3       59.92       51.68      9.52 o 
   2   8   3        2.76       -0.50      8.04 o 
   3   8   3        4.46       -1.82     10.32 o 
   4   8   3        0.13       -6.27      7.99 o 
 -11   0   4       14.66        6.30     11.08 o 
 -10   0   4      134.34      134.19     18.22 o 
  -9   0   4      895.45      946.72     36.91 o 
  -8   0   4      100.16      114.34     11.12 o 
  -7   0   4        0.98        0.67      3.68 o 
  -6   0   4      119.10       94.27      6.49 o 
  -5   0   4      150.40      132.55      8.05 o 
  -4   0   4     1361.88     1264.39     23.72 o 
  -3   0   4       44.09       55.68      3.86 o 
  -2   0   4    97333.17    92969.45   1309.29 o 
  -1   0   4     9974.98    10532.06    122.66 o 
   0   0   4      302.49      256.35      4.62 o 
   1   0   4      769.08      668.93     18.03 o 
   2   0   4      514.12      551.46     17.02 o 
   3   0   4       79.29       70.57      4.10 o 
   4   0   4       48.78       48.45      5.31 o 
   5   0   4        0.87       -1.39      2.96 o 
   6   0   4      577.37      556.97     15.80 o 
   7   0   4      249.22      240.33     10.81 o 
   8   0   4       94.48      118.77     10.41 o 
   9   0   4      104.62       97.52     10.20 o 
  10   0   4       41.59       28.60     11.00 o 
 -11   1   4      100.71       90.36     24.74 o 
 -10   1   4       14.62       -5.17      6.89 o 
  -9   1   4      218.15      214.27      9.97 o 
  -8   1   4      144.01      133.56      8.71 o 
  -7   1   4      124.12      106.52     10.22 o 
  -6   1   4       12.61        9.86      3.15 o 
  -5   1   4      204.90      199.18      5.99 o 
  -4   1   4     1030.04     1001.67     13.92 o 
  -3   1   4        0.02        5.31      2.77 o 
  -2   1   4     1983.48     1889.17     25.28 o 
  -1   1   4        0.02        0.15      1.62 o 
   0   1   4    15456.86    15213.82    152.39 o 
   1   1   4       32.78       36.71      3.87 o 
   2   1   4       82.06       82.95     10.86 o 
   3   1   4       57.22       55.94      2.87 o 
   4   1   4      551.54      537.87      9.55 o 
   5   1   4      159.00      149.70      5.12 o 
   6   1   4        8.39        0.09      2.33 o 
   7   1   4      209.75      194.43      8.68 o 
   8   1   4      729.69      708.20     14.60 o 
   9   1   4      269.59      268.91     25.47 o 
  10   1   4       29.79       23.08      7.99 o 
  11   1   4        0.82       -2.19      7.51 o 
 -11   2   4       12.44        8.42     12.83 o 
 -10   2   4       11.55        4.38      6.73 o 
  -9   2   4       50.00       51.58      8.38 o 
  -8   2   4      154.66      149.61      8.15 o 
  -7   2   4       36.20       38.47      5.39 o 
  -6   2   4      682.71      686.21     20.63 o 
  -5   2   4       35.74       55.63      7.59 o 
  -4   2   4     1085.15     1144.40     19.15 o 
  -3   2   4      309.70      261.05      9.36 o 
  -2   2   4      476.94      519.13      8.00 o 
  -1   2   4      139.47      120.37      3.56 o 
   0   2   4      181.00      164.33      3.88 o 
   1   2   4     3576.55     3540.07     38.02 o 
   2   2   4      477.89      508.08     10.07 o 
   3   2   4      302.79      308.38      5.76 o 
   4   2   4      694.21      708.29     10.25 o 
   5   2   4       17.59       10.52      3.82 o 
   6   2   4      157.49      159.34      6.28 o 
   7   2   4       16.16       10.47      4.02 o 
   8   2   4       79.43       81.64     11.23 o 
   9   2   4      167.36      193.96     13.93 o 
  10   2   4       40.37       46.55      9.79 o 
  11   2   4       24.71       25.39      9.87 o 
 -10   3   4        0.68       -0.50      7.04 o 
  -9   3   4      110.88      115.50     12.31 o 
  -8   3   4       65.46       72.81     10.31 o 
  -7   3   4       41.55       34.16      5.28 o 
  -6   3   4       95.60       92.75      6.95 o 
  -5   3   4        6.95        4.69      3.03 o 
  -4   3   4      211.68      228.78      6.49 o 
  -3   3   4      361.33      381.43      8.98 o 
  -2   3   4      859.71      860.92     12.99 o 
  -1   3   4      136.59      116.08      4.41 o 
   0   3   4      199.47      188.19      4.90 o 
   1   3   4        1.34       -1.71      1.47 o 
   2   3   4     1494.33     1594.88     28.79 o 
   3   3   4     3511.27     3541.46     55.32 o 
   4   3   4      156.15      144.79      5.49 o 
   5   3   4      258.15      269.83      7.79 o 
   6   3   4       53.62       84.86      6.89 o 
   7   3   4       17.93       12.50      6.09 o 
   8   3   4        3.67       -2.84      5.82 o 
   9   3   4       66.60       66.74     10.93 o 
  10   3   4        4.16        2.22      7.39 o 
 -10   4   4        1.98      -10.00      7.34 o 
  -9   4   4        2.44        4.36      7.73 o 
  -8   4   4       11.40       12.87      7.08 o 
  -7   4   4      254.50      237.95     17.08 o 
  -6   4   4       14.93       14.18      6.14 o 
  -5   4   4        1.37        1.04      3.19 o 
  -4   4   4      196.39      209.66      8.36 o 
  -3   4   4      188.02      192.09      6.90 o 
  -2   4   4      199.77      181.82      5.21 o 
  -1   4   4      391.22      357.70      6.99 o 
   0   4   4      177.89      184.69      6.72 o 
   1   4   4      520.46      475.56      8.91 o 
   2   4   4      109.93      101.55      4.31 o 
   3   4   4       65.48       68.48      5.87 o 
   4   4   4        0.45        0.40      2.48 o 
   5   4   4        7.84        5.16      3.00 o 
   6   4   4      477.35      489.86     23.88 o 
   7   4   4      636.29      642.30     22.96 o 
   8   4   4       50.41       44.93      9.44 o 
   9   4   4       94.87      113.79     13.40 o 
  10   4   4       13.11       20.32      9.62 o 
  -9   5   4        5.83        5.97      7.90 o 
  -8   5   4       52.01       67.99     11.80 o 
  -7   5   4        1.28        9.21     13.09 o 
  -6   5   4       53.35       43.24      9.33 o 
  -5   5   4      348.18      364.97     15.93 o 
  -4   5   4      317.16      338.60     14.79 o 
  -3   5   4        0.61       -4.50      3.00 o 
  -2   5   4       34.51       45.99      7.67 o 
  -1   5   4       36.68       41.04      4.18 o 
   0   5   4      128.55      124.74      5.19 o 
   1   5   4      188.75      190.97      7.78 o 
   2   5   4       69.42       72.80      5.19 o 
   3   5   4      123.26      108.78      6.74 o 
   4   5   4      380.09      402.10     12.87 o 
   5   5   4       21.90       13.32      5.37 o 
   6   5   4       57.88       74.52      8.19 o 
   7   5   4        4.89        9.73      7.27 o 
   8   5   4        0.98       -9.56      6.37 o 
   9   5   4        0.10       -6.94     12.41 o 
  -8   6   4       23.11       14.17      8.72 o 
  -7   6   4        6.27        8.34      8.15 o 
  -6   6   4       16.30       10.79      8.04 o 
  -5   6   4       12.58       13.73      8.35 o 
  -4   6   4      608.73      590.02     22.63 o 
  -3   6   4      114.94      103.02     10.89 o 
  -2   6   4      189.30      187.35      7.28 o 
  -1   6   4        0.98       -5.38      3.59 o 
   0   6   4     1102.82     1164.25     22.97 o 
   1   6   4      326.17      313.79     16.24 o 
   2   6   4       57.60       66.60      5.67 o 
   3   6   4       11.55       10.97      4.93 o 
   4   6   4       45.39       51.37      7.98 o 
   5   6   4      106.51      115.18      9.86 o 
   6   6   4       42.34       31.44      6.85 o 
   7   6   4       40.92       45.83     10.96 o 
   8   6   4        9.99        4.31      8.72 o 
  -6   7   4       14.39       13.59      8.46 o 
  -5   7   4        2.15       -3.81      6.68 o 
  -4   7   4       15.85       13.12      7.32 o 
  -3   7   4      114.34       98.14     17.46 o 
  -2   7   4        0.44       -0.03      5.95 o 
  -1   7   4      397.10      387.70     16.71 o 
   0   7   4       22.29       17.24      5.25 o 
   1   7   4       91.42       76.56      7.96 o 
   2   7   4       16.98       27.61      6.28 o 
   3   7   4        4.08        4.14      5.38 o 
   4   7   4       85.10       91.65      9.41 o 
   5   7   4        3.49        2.78      7.70 o 
   6   7   4        7.44       14.17      8.63 o 
  -4   8   4       30.54       28.68      8.97 o 
  -3   8   4        3.72        7.27      7.46 o 
  -2   8   4        5.83        5.16      6.99 o 
  -1   8   4       23.73       23.26      8.29 o 
   0   8   4       23.34       35.17      8.77 o 
   1   8   4      327.91      357.86     16.58 o 
   2   8   4       21.17       22.39     10.32 o 
   3   8   4       71.92       92.07     10.65 o 
   4   8   4        0.69      -10.86      7.24 o 
 -11   1   5       37.85       54.07     18.97 o 
 -10   1   5       26.59       16.68      7.64 o 
  -9   1   5      102.18      137.14     10.04 o 
  -8   1   5        1.15       -1.58      3.91 o 
  -7   1   5       14.68       15.10      4.18 o 
  -6   1   5        0.11       -1.23      2.28 o 
  -5   1   5      178.51      164.08      5.03 o 
  -4   1   5      707.06      728.88     11.16 o 
  -3   1   5     2006.18     2072.29     24.02 o 
  -2   1   5      996.25     1107.00     13.73 o 
  -1   1   5     6698.56     6800.97    134.11 o 
   0   1   5      612.84      629.42      7.57 o 
   1   1   5      826.64      777.07     15.26 o 
   2   1   5     5749.27     5905.40     85.89 o 
   3   1   5       11.29        9.16      1.97 o 
   4   1   5     1454.43     1453.82     23.41 o 
   5   1   5      695.96      702.48     12.24 o 
   6   1   5      397.83      368.03      9.53 o 
   7   1   5      155.69      135.45      6.06 o 
   8   1   5       61.36       70.16      6.12 o 
   9   1   5       36.40       28.25      6.22 o 
  10   1   5       43.55       53.91     23.03 o 
  11   1   5       34.25       36.30      9.64 o 
 -11   2   5        3.55       -9.56     10.25 o 
 -10   2   5        0.30        0.72     10.47 o 
  -9   2   5       13.88       17.22      5.64 o 
  -8   2   5       84.98       89.46      8.14 o 
  -7   2   5       12.13        9.79      4.06 o 
  -6   2   5      129.63      144.27      8.28 o 
  -5   2   5      235.64      228.21      7.86 o 
  -4   2   5      165.00      142.40      5.80 o 
  -3   2   5     2482.37     2276.24     51.83 o 
  -2   2   5        2.94        0.78      1.72 o 
  -1   2   5     1589.47     1492.21     16.25 o 
   0   2   5     1993.51     1872.58     21.83 o 
   1   2   5      276.33      290.30      4.69 o 
   2   2   5     1292.03     1390.83     25.26 o 
   3   2   5        0.12       -1.02      1.72 o 
   4   2   5      704.80      808.50     12.08 o 
   5   2   5       19.37       14.30      2.77 o 
   6   2   5      130.03      113.24      5.09 o 
   7   2   5      237.70      247.70     13.68 o 
   8   2   5       76.17       86.31     10.60 o 
   9   2   5      416.27      443.69     18.87 o 
  10   2   5      107.98       89.75     12.10 o 
  11   2   5       22.82       26.53      9.36 o 
 -10   3   5        2.42        8.94      7.63 o 
  -9   3   5       25.86        9.44      7.13 o 
  -8   3   5        1.57       -7.68      5.12 o 
  -7   3   5        6.48        3.21      3.89 o 
  -6   3   5       36.95       38.85      5.18 o 
  -5   3   5       14.99       12.29      3.66 o 
  -4   3   5      407.51      313.59     12.53 o 
  -3   3   5       28.49       31.29      3.99 o 
  -2   3   5      677.71      730.28     13.08 o 
  -1   3   5      461.05      429.98      8.96 o 
   0   3   5     1487.37     1452.75     18.70 o 
   1   3   5        7.72       12.34      1.93 o 
   2   3   5     2242.24     2412.66     28.77 o 
   3   3   5      568.29      578.91     18.52 o 
   4   3   5       75.12       66.97      4.71 o 
   5   3   5       48.03       49.16      4.56 o 
   6   3   5       31.86       37.80      5.42 o 
   7   3   5       10.20        0.08      5.80 o 
   8   3   5       25.21       11.81      7.29 o 
   9   3   5       43.96       47.40     10.37 o 
  10   3   5       80.90       70.12     11.61 o 
 -10   4   5        0.41        2.79      9.37 o 
  -9   4   5        1.22        6.18      7.34 o 
  -8   4   5       26.60       21.98      8.51 o 
  -7   4   5       56.05       53.66      9.15 o 
  -6   4   5        1.00       -4.22      4.86 o 
  -5   4   5       75.52       78.35      9.41 o 
  -4   4   5       16.70       16.65      3.85 o 
  -3   4   5        4.03        1.84      2.19 o 
  -2   4   5      254.87      257.93      6.17 o 
  -1   4   5        4.34        6.73      2.33 o 
   0   4   5      631.73      694.62     14.04 o 
   1   4   5      652.35      707.17     19.29 o 
   2   4   5        3.12       -0.03      2.03 o 
   3   4   5      186.64      168.03      8.42 o 
   4   4   5        0.42       -0.12      2.62 o 
   5   4   5        0.34       -2.29      2.79 o 
   6   4   5       30.10       23.73      7.86 o 
   7   4   5      666.79      695.35     24.35 o 
   8   4   5       19.19       21.99      8.49 o 
   9   4   5       81.57      110.67     13.77 o 
  10   4   5       22.41       27.48     10.57 o 
  -9   5   5       58.19       49.34     11.63 o 
  -8   5   5        9.52       16.38      8.07 o 
  -7   5   5       72.68       86.92     12.14 o 
  -6   5   5       32.19       27.13     10.17 o 
  -5   5   5      438.28      430.24     17.47 o 
  -4   5   5      166.79      155.25     13.59 o 
  -3   5   5       19.97       25.57      8.08 o 
  -2   5   5     1355.90     1367.11     23.53 o 
  -1   5   5       93.10       92.32      4.28 o 
   0   5   5       51.87       50.27      5.40 o 
   1   5   5      426.27      391.34     11.25 o 
   2   5   5       13.27        7.62      2.94 o 
   3   5   5       20.25       18.65      5.84 o 
   4   5   5      438.23      435.34     11.01 o 
   5   5   5        3.83        1.87      4.45 o 
   6   5   5        7.27        3.10      4.84 o 
   7   5   5        7.53        7.14      6.87 o 
   8   5   5       98.17       93.04     12.84 o 
   9   5   5       22.80       29.85     10.21 o 
  -8   6   5       10.71        1.93      9.27 o 
  -7   6   5      196.89      205.93     14.30 o 
  -6   6   5        2.20       -1.82      6.30 o 
  -5   6   5        2.29        1.06      6.79 o 
  -4   6   5      143.75      138.22     11.46 o 
  -3   6   5        5.07       -2.85      5.42 o 
  -2   6   5        0.16       -1.42      3.92 o 
  -1   6   5      213.96      208.74     10.07 o 
   0   6   5     1058.07     1015.36     26.57 o 
   1   6   5       74.31      101.89      8.08 o 
   2   6   5      305.47      323.81     13.96 o 
   3   6   5        2.44       -2.19      5.70 o 
   4   6   5      208.12      180.27      9.56 o 
   5   6   5       24.89       30.26      6.72 o 
   6   6   5       14.04        4.79      5.39 o 
   7   6   5        0.18       -3.18      6.89 o 
   8   6   5        5.53       -1.10      8.26 o 
  -6   7   5       24.49       15.43      9.42 o 
  -5   7   5       11.47        9.74     14.95 o 
  -4   7   5       59.62       67.13     11.38 o 
  -3   7   5        0.28       -3.67      5.28 o 
  -2   7   5       31.86       23.30     14.15 o 
  -1   7   5        1.12       -7.11      4.74 o 
   0   7   5        7.82       -4.36      4.46 o 
   1   7   5      193.31      163.79     10.72 o 
   2   7   5      399.00      353.24     15.54 o 
   3   7   5       23.76       30.18      6.73 o 
   4   7   5        0.83       -2.34      4.91 o 
   5   7   5        1.44       -7.71      5.14 o 
   6   7   5        0.02       -2.25      8.26 o 
  -4   8   5        2.88       -4.21      6.44 o 
  -3   8   5       14.23       10.18      7.84 o 
  -2   8   5        0.70       -1.24      6.68 o 
  -1   8   5        0.68       -7.23      5.92 o 
   0   8   5        1.06        1.04      6.49 o 
   1   8   5        5.63       13.96     10.47 o 
   2   8   5        4.64       -3.26      9.71 o 
   3   8   5        4.14       -1.98      5.47 o 
   4   8   5       59.34       87.94     13.30 o 
 -11   0   6      144.78      190.81     22.69 o 
 -10   0   6       24.10       11.92     10.85 o 
  -9   0   6       69.50       61.10     13.05 o 
  -8   0   6      522.61      515.30     24.83 o 
  -7   0   6      510.34      520.36     15.84 o 
  -6   0   6      424.60      431.41     13.51 o 
  -5   0   6     1347.11     1449.15     27.93 o 
  -4   0   6     5423.31     5666.55     85.34 o 
  -3   0   6      212.42      165.41      6.23 o 
  -2   0   6    21752.42    22690.28    317.55 o 
  -1   0   6      810.90      809.26     15.43 o 
   0   0   6     1789.85     1740.53     23.67 o 
   1   0   6       81.35       59.51      5.01 o 
   2   0   6       92.75      107.71      7.06 o 
   3   0   6     1967.60     2180.80     53.00 o 
   4   0   6       10.68        2.47      3.49 o 
   5   0   6      754.64      801.86     19.02 o 
   6   0   6     1329.20     1382.81     38.23 o 
   7   0   6      330.46      325.73     13.01 o 
   8   0   6      131.00      143.42     10.58 o 
   9   0   6        2.19       -2.03      5.15 o 
  10   0   6       66.92       72.25     15.10 o 
 -11   1   6        5.50        0.25      6.92 o 
 -10   1   6       13.49       10.40      7.24 o 
  -9   1   6      580.31      597.02     20.14 o 
  -8   1   6       83.59      104.78      9.69 o 
  -7   1   6       36.94       33.54      5.11 o 
  -6   1   6        1.67       -3.27      2.18 o 
  -5   1   6      196.92      253.13      6.36 o 
  -4   1   6      683.62      666.23     12.48 o 
  -3   1   6     3767.64     3930.58     42.51 o 
  -2   1   6      115.41       91.47      2.87 o 
  -1   1   6      357.43      311.27      4.94 o 
   0   1   6      100.35       89.11      2.26 o 
   1   1   6      961.57      949.14     21.97 o 
   2   1   6      587.69      557.35     18.26 o 
   3   1   6      564.80      559.82     13.98 o 
   4   1   6     4331.09     4400.19     48.75 o 
   5   1   6        0.08       -0.50      2.09 o 
   6   1   6       15.83        7.16      2.84 o 
   7   1   6      256.81      232.63      7.72 o 
   8   1   6       52.01       54.14      6.09 o 
   9   1   6        2.70        3.36      4.86 o 
  10   1   6       64.66       65.36     17.84 o 
  11   1   6       31.87       30.84      8.47 o 
 -11   2   6        0.95       14.95     12.83 o 
 -10   2   6        0.50       -7.21      5.87 o 
  -9   2   6        1.88       -4.02      4.94 o 
  -8   2   6        9.36        6.22      4.70 o 
  -7   2   6      575.08      568.78     23.13 o 
  -6   2   6      604.32      611.35     15.56 o 
  -5   2   6      443.42      435.72     15.94 o 
  -4   2   6        4.53       13.27      3.14 o 
  -3   2   6       39.80       47.64      5.92 o 
  -2   2   6      424.85      444.23      7.26 o 
  -1   2   6        5.48        3.92      1.28 o 
   0   2   6     1105.87     1105.95     18.76 o 
   1   2   6      213.57      219.26      4.10 o 
   2   2   6      467.92      532.21     10.99 o 
   3   2   6     5093.69     5644.49     64.85 o 
   4   2   6       24.50       31.19      3.35 o 
   5   2   6        5.12        3.38      2.21 o 
   6   2   6      752.38      790.22     17.43 o 
   7   2   6       12.09        4.76      4.08 o 
   8   2   6        5.01        2.51      4.59 o 
   9   2   6      161.40      181.88     14.46 o 
  10   2   6       66.42       68.74     11.16 o 
 -10   3   6        0.47       -0.82      7.59 o 
  -9   3   6       18.53       28.57      8.48 o 
  -8   3   6        0.25       -4.35      4.39 o 
  -7   3   6       30.80       30.88      5.56 o 
  -6   3   6        3.75        2.01      3.51 o 
  -5   3   6      208.34      228.55     12.15 o 
  -4   3   6       94.77       87.98      5.73 o 
  -3   3   6       69.64       83.67      4.24 o 
  -2   3   6       45.75       51.73      3.05 o 
  -1   3   6      294.64      268.21      6.13 o 
   0   3   6       11.81        5.90      1.86 o 
   1   3   6      486.30      527.90      7.78 o 
   2   3   6     1514.10     1755.09     26.86 o 
   3   3   6      525.51      496.33     11.69 o 
   4   3   6        3.24        2.17      2.82 o 
   5   3   6      493.94      481.49     11.47 o 
   6   3   6       66.78       67.52     12.52 o 
   7   3   6       28.31       14.09      6.97 o 
   8   3   6       31.01       22.13      8.07 o 
   9   3   6       10.22       13.63      7.95 o 
  10   3   6        0.71        4.49      7.62 o 
 -10   4   6       43.02       31.49     19.85 o 
  -9   4   6        0.07       -6.68      8.04 o 
  -8   4   6        0.13       -8.20      6.68 o 
  -7   4   6        6.79       -5.04      5.41 o 
  -6   4   6      238.67      241.25      9.44 o 
  -5   4   6        8.39       14.00      4.29 o 
  -4   4   6       12.02       10.76      3.72 o 
  -3   4   6       45.94       54.00      5.85 o 
  -2   4   6      154.15      132.74      4.40 o 
  -1   4   6      264.82      248.35      6.53 o 
   0   4   6       66.87       70.24      4.04 o 
   1   4   6      304.03      314.41      6.87 o 
   2   4   6      515.25      487.82     10.08 o 
   3   4   6      184.91      204.70      7.80 o 
   4   4   6        6.07       15.45      3.88 o 
   5   4   6       51.77       70.25      6.72 o 
   6   4   6      104.65      100.35     15.79 o 
   7   4   6       28.11       42.41      9.71 o 
   8   4   6        0.11       -1.71      7.12 o 
   9   4   6        0.00        5.39      7.36 o 
  -9   5   6       33.98       56.59     11.36 o 
  -8   5   6      100.92      134.16     14.67 o 
  -7   5   6        1.03       -5.17      6.59 o 
  -6   5   6       15.88       12.94      7.55 o 
  -5   5   6        1.30        6.89      5.88 o 
  -4   5   6        0.81       -6.92      4.77 o 
  -3   5   6       13.54       10.40      7.85 o 
  -2   5   6       38.73       39.81      4.09 o 
  -1   5   6      203.29      197.31      5.70 o 
   0   5   6        0.00       -4.06      2.71 o 
   1   5   6      512.15      506.87     13.15 o 
   2   5   6       30.86       31.44      4.13 o 
   3   5   6      148.93      144.07      7.32 o 
   4   5   6      303.69      282.67     10.03 o 
   5   5   6       28.34       34.03      6.38 o 
   6   5   6        1.94       -0.80      4.96 o 
   7   5   6       31.46       32.21      9.55 o 
   8   5   6       56.58       48.76     10.96 o 
   9   5   6       25.79       25.40      9.91 o 
  -8   6   6        9.52        3.67      8.10 o 
  -7   6   6        0.30       -9.61      6.74 o 
  -6   6   6      150.25      171.08     13.57 o 
  -5   6   6       22.15       25.29      7.90 o 
  -4   6   6       96.80      127.88     12.12 o 
  -3   6   6      143.67      157.50     11.26 o 
  -2   6   6      105.74      115.31     18.06 o 
  -1   6   6       34.58       32.30      6.95 o 
   0   6   6      761.95      731.46     17.49 o 
   1   6   6     1137.01     1097.19     22.52 o 
   2   6   6        0.26        1.70      3.51 o 
   3   6   6      199.43      197.91      9.10 o 
   4   6   6      142.94      151.29     10.61 o 
   5   6   6      270.32      231.14     11.03 o 
   6   6   6       16.95       19.84      6.63 o 
   7   6   6       55.14       59.56     11.28 o 
   8   6   6        0.35       -0.17      8.84 o 
  -6   7   6        8.25        1.32      8.06 o 
  -5   7   6       37.90       46.57     10.22 o 
  -4   7   6       15.92        3.87      9.64 o 
  -3   7   6      228.98      198.57     18.48 o 
  -2   7   6      132.91      135.83     12.77 o 
  -1   7   6       18.20        9.50      6.58 o 
   0   7   6       56.34       38.31      8.96 o 
   1   7   6        7.97        8.54      5.84 o 
   2   7   6      228.39      209.94     12.60 o 
   3   7   6       44.29       60.16      7.83 o 
   4   7   6       11.98       10.52      5.84 o 
   5   7   6        0.02       -7.73      5.15 o 
   6   7   6       16.17       16.03      9.18 o 
  -4   8   6        9.65       16.41      8.77 o 
  -3   8   6       25.17       15.62      7.98 o 
  -2   8   6        3.36        6.06      6.97 o 
  -1   8   6       88.22       89.88     11.91 o 
   0   8   6       24.98       34.06      9.00 o 
   1   8   6       16.38        8.65     10.40 o 
   2   8   6        0.14       -1.29      7.97 o 
   3   8   6        0.17       -2.63      5.91 o 
   4   8   6       24.29       44.32      8.75 o 
 -11   1   7        7.20       -1.30      7.35 o 
 -10   1   7       17.03       19.46      7.78 o 
  -9   1   7       15.37        6.79     10.51 o 
  -8   1   7      228.64      218.03     10.30 o 
  -7   1   7       14.43        8.30      4.09 o 
  -6   1   7       27.94       27.54      4.53 o 
  -5   1   7      481.36      450.42      8.88 o 
  -4   1   7       15.43       17.66      2.50 o 
  -3   1   7      177.78      201.95      3.97 o 
  -2   1   7       25.07       33.74      2.23 o 
  -1   1   7      209.02      250.72      6.13 o 
   0   1   7      645.23      621.56      7.44 o 
   1   1   7     1799.55     1831.19     21.56 o 
   2   1   7      297.95      340.34      8.12 o 
   3   1   7        2.67        4.03      5.12 o 
   4   1   7     1621.21     1694.63     41.72 o 
   5   1   7       21.06       19.72      3.07 o 
   6   1   7       45.95       50.37      4.84 o 
   7   1   7        6.89        0.05      3.12 o 
   8   1   7      207.59      195.72     11.41 o 
   9   1   7       38.57       39.73      7.68 o 
  10   1   7       14.58       25.13      8.30 o 
  11   1   7        2.84       -1.97     10.40 o 
 -11   2   7        0.05      -16.05     10.70 o 
 -10   2   7       17.02       10.00      7.54 o 
  -9   2   7      101.05      100.93      9.08 o 
  -8   2   7       15.22        8.32      4.88 o 
  -7   2   7       49.08       62.65      8.42 o 
  -6   2   7      196.77      175.43      7.72 o 
  -5   2   7      527.12      468.99     11.85 o 
  -4   2   7        4.19        3.84      2.71 o 
  -3   2   7     1249.25     1161.23     26.03 o 
  -2   2   7      257.23      255.57      5.29 o 
  -1   2   7       72.82       62.24      2.56 o 
   0   2   7       17.70       32.68      4.03 o 
   1   2   7      705.90      796.52     10.09 o 
   2   2   7        0.81       17.02      2.84 o 
   3   2   7       12.84       10.22      3.04 o 
   4   2   7      386.59      388.59      7.99 o 
   5   2   7       21.17       21.75      3.13 o 
   6   2   7       52.92       45.64      5.66 o 
   7   2   7        0.56       -1.69      3.88 o 
   8   2   7       21.74       28.76      6.00 o 
   9   2   7       33.08       37.06     10.25 o 
  10   2   7        0.22       -7.50      6.72 o 
 -10   3   7       30.19       28.68      9.23 o 
  -9   3   7       65.94       61.00     10.16 o 
  -8   3   7       36.77       30.50      5.96 o 
  -7   3   7      406.40      443.43     15.80 o 
  -6   3   7        6.25        6.64      3.74 o 
  -5   3   7       94.09       88.96      6.30 o 
  -4   3   7        9.38        7.37      3.10 o 
  -3   3   7      207.36      202.66      5.12 o 
  -2   3   7       74.31       58.90      2.85 o 
  -1   3   7     1350.05     1471.54     19.37 o 
   0   3   7      312.88      295.41      6.47 o 
   1   3   7      732.02      710.49      9.75 o 
   2   3   7      109.44       79.36      4.86 o 
   3   3   7      404.84      413.14     10.73 o 
   4   3   7      108.40      101.20      6.24 o 
   5   3   7      144.03      137.67      6.19 o 
   6   3   7       48.85       45.89      6.15 o 
   7   3   7       25.42        9.47      5.50 o 
   8   3   7       11.74        2.74     12.56 o 
   9   3   7        1.09       -1.59      7.39 o 
  10   3   7        0.43       -4.91      8.96 o 
 -10   4   7        1.31       -7.74      7.49 o 
  -9   4   7        2.67      -13.14      8.77 o 
  -8   4   7       18.81       13.56      7.20 o 
  -7   4   7       46.19       49.33      9.03 o 
  -6   4   7       48.39       52.09      6.35 o 
  -5   4   7       20.01       19.47      4.46 o 
  -4   4   7       26.56       22.77      4.83 o 
  -3   4   7       22.85       28.38      4.28 o 
  -2   4   7       95.10       98.94      3.67 o 
  -1   4   7        5.05        8.12      2.49 o 
   0   4   7       45.08       37.05      3.40 o 
   1   4   7      156.11      150.19      5.56 o 
   2   4   7       96.28       99.43      5.59 o 
   3   4   7      321.89      335.29     10.25 o 
   4   4   7      409.23      428.10     12.08 o 
   5   4   7       79.69      105.80      6.35 o 
   6   4   7       72.89       85.70     13.42 o 
   7   4   7      101.73      132.93     17.11 o 
   8   4   7       66.45       60.19     11.65 o 
   9   4   7       49.80       40.22     10.33 o 
  -9   5   7       31.20       31.94     12.26 o 
  -8   5   7       96.33       99.10     12.78 o 
  -7   5   7        0.03       -0.42      6.27 o 
  -6   5   7       96.78       97.67     11.78 o 
  -5   5   7        5.69        0.15      5.53 o 
  -4   5   7      250.28      230.31     12.03 o 
  -3   5   7      104.19      106.04      8.77 o 
  -2   5   7        7.60        3.10      3.48 o 
  -1   5   7        6.66        0.02      2.66 o 
   0   5   7       38.29       39.78      5.12 o 
   1   5   7        0.93        1.38      3.23 o 
   2   5   7      471.68      491.18     11.18 o 
   3   5   7      158.29      126.00      7.42 o 
   4   5   7      877.16      873.92     19.32 o 
   5   5   7       44.82       50.62      7.00 o 
   6   5   7      450.30      373.06     19.06 o 
   7   5   7        9.96        3.99     15.67 o 
   8   5   7       50.84       45.46     15.44 o 
  -8   6   7       23.14       31.01     23.64 o 
  -7   6   7       88.17      115.95     13.92 o 
  -6   6   7      109.46      123.54     14.34 o 
  -5   6   7      218.12      204.01     13.13 o 
  -4   6   7       15.07        7.52      9.03 o 
  -3   6   7        0.43       -5.73      3.82 o 
  -2   6   7      178.27      157.76     10.71 o 
  -1   6   7       29.34       26.49      6.75 o 
   0   6   7       63.97       83.67      7.54 o 
   1   6   7      151.19      132.39      8.11 o 
   2   6   7      150.98      149.23      6.92 o 
   3   6   7        4.57        1.17      4.17 o 
   4   6   7      305.86      268.66     11.51 o 
   5   6   7       33.91       56.48      8.07 o 
   6   6   7       81.61       75.66     11.57 o 
   7   6   7       17.77       18.32      7.24 o 
  -6   7   7        1.47       -7.54      8.03 o 
  -5   7   7        5.77       -0.07      7.54 o 
  -4   7   7       46.83       33.23      8.93 o 
  -3   7   7       16.15       12.95      6.80 o 
  -2   7   7        6.36        2.53      6.68 o 
  -1   7   7        6.63       -2.85      5.81 o 
   0   7   7        0.00       -7.13      4.75 o 
   1   7   7       83.41       78.85      9.78 o 
   2   7   7      308.32      317.74     15.38 o 
   3   7   7        9.33        7.37      5.27 o 
   4   7   7      129.53      129.21     10.80 o 
   5   7   7        6.19        5.43      5.86 o 
   6   7   7        4.65        0.09      5.91 o 
  -4   8   7       34.47       31.39      9.37 o 
  -3   8   7        2.36       -1.78      7.26 o 
  -2   8   7        1.65       -8.73      6.49 o 
  -1   8   7        0.07       -0.04      6.92 o 
   0   8   7       16.24       12.77      7.56 o 
   1   8   7      119.18      143.45     18.67 o 
   2   8   7       14.46        6.86      7.71 o 
   3   8   7       95.08      104.92     10.62 o 
 -11   0   8      113.41      124.32     19.05 o 
 -10   0   8       56.31       53.58     13.13 o 
  -9   0   8      151.33      150.51     15.03 o 
  -8   0   8      184.42      183.38     15.86 o 
  -7   0   8      414.21      419.51     14.14 o 
  -6   0   8      795.30      661.88     17.20 o 
  -5   0   8     1247.33     1344.32     36.02 o 
  -4   0   8     5299.40     5781.92     87.37 o 
  -3   0   8    15118.04    17810.03    251.92 o 
  -2   0   8      481.57      488.28      9.81 o 
  -1   0   8      793.56      818.51     18.19 o 
   0   0   8     1030.38     1005.45     15.14 o 
   1   0   8      299.97      350.45     13.59 o 
   2   0   8        4.39       12.22      4.02 o 
   3   0   8     3112.54     3589.16     82.65 o 
   4   0   8      866.29      896.44     29.48 o 
   5   0   8       13.08        4.91      3.57 o 
   6   0   8        9.52        9.73      4.45 o 
   7   0   8      492.59      500.82     16.57 o 
   8   0   8       88.01       81.27     15.67 o 
   9   0   8       84.37      104.27     14.69 o 
  10   0   8        6.20       -1.75      8.80 o 
 -11   1   8        1.41        1.56      7.86 o 
 -10   1   8        3.94       -7.56      6.20 o 
  -9   1   8        3.20       -6.91      5.58 o 
  -8   1   8      213.15      212.12      9.46 o 
  -7   1   8      157.64      159.03      7.64 o 
  -6   1   8      818.49      770.64     23.51 o 
  -5   1   8       31.64       26.56      3.70 o 
  -4   1   8     1504.47     1637.34     21.01 o 
  -3   1   8       38.69       34.81      1.75 o 
  -2   1   8       34.14       27.27      3.14 o 
  -1   1   8     4238.45     4352.53     37.57 o 
   0   1   8      744.56      741.98      9.60 o 
   1   1   8      300.25      300.59      5.99 o 
   2   1   8      497.26      521.09     17.81 o 
   3   1   8      143.12      207.67     10.32 o 
   4   1   8      871.17      925.08     16.47 o 
   5   1   8      205.71      200.48      6.33 o 
   6   1   8     1053.77     1099.71     17.98 o 
   7   1   8      394.48      360.85     10.08 o 
   8   1   8      109.40      112.90     12.14 o 
   9   1   8       40.17       38.11      7.19 o 
  10   1   8      192.02      208.42     15.37 o 
 -10   2   8        1.35       -8.84      5.89 o 
  -9   2   8       41.43       40.99      6.90 o 
  -8   2   8      141.99      149.61      8.32 o 
  -7   2   8       40.56       33.67      5.63 o 
  -6   2   8        0.82        1.42      3.35 o 
  -5   2   8       90.53       86.72      5.65 o 
  -4   2   8      157.52      144.16      6.24 o 
  -3   2   8      204.73      241.70      5.18 o 
  -2   2   8       27.43       13.68      3.68 o 
  -1   2   8      252.46      210.11      4.59 o 
   0   2   8      250.09      255.41      5.05 o 
   1   2   8      863.64     1015.98     23.25 o 
   2   2   8     1104.01     1161.48     19.52 o 
   3   2   8       93.49      107.69      5.34 o 
   4   2   8      139.50      148.23      4.89 o 
   5   2   8        6.76        3.03      2.37 o 
   6   2   8       50.96       51.20      6.05 o 
   7   2   8      622.60      597.90     16.04 o 
   8   2   8      272.37      262.81     12.08 o 
   9   2   8       40.40       29.50      8.28 o 
  10   2   8        1.55        2.33      7.08 o 
 -10   3   8       12.90       10.66      8.36 o 
  -9   3   8        0.00       -3.57      6.70 o 
  -8   3   8        9.25        3.49      5.29 o 
  -7   3   8       17.67       15.89      5.14 o 
  -6   3   8      139.07      143.71      7.78 o 
  -5   3   8      248.35      244.75      8.94 o 
  -4   3   8      321.24      307.85      9.44 o 
  -3   3   8       15.31       10.63      3.12 o 
  -2   3   8       27.72       29.25      2.07 o 
  -1   3   8      420.86      385.11      7.90 o 
   0   3   8     1103.71     1227.95     18.05 o 
   1   3   8     1421.13     1485.04     22.57 o 
   2   3   8      142.82      174.23      6.73 o 
   3   3   8        0.52       -1.39      2.46 o 
   4   3   8       68.40       75.46      6.08 o 
   5   3   8       12.50        5.63      3.37 o 
   6   3   8       12.23        5.63      4.13 o 
   7   3   8       70.90       66.35      7.40 o 
   8   3   8       48.07       35.73      9.23 o 
   9   3   8        4.59        4.22      7.16 o 
  10   3   8        1.89       -6.23      7.50 o 
  -9   4   8       42.75       46.21     10.36 o 
  -8   4   8        3.62        4.78      6.63 o 
  -7   4   8       54.44       55.35      7.02 o 
  -6   4   8       88.07      110.92      9.74 o 
  -5   4   8      254.71      263.63      9.71 o 
  -4   4   8       54.55       49.37      5.55 o 
  -3   4   8       12.46       12.57      3.61 o 
  -2   4   8      232.45      260.63      5.88 o 
  -1   4   8      134.31      105.87      7.31 o 
   0   4   8       53.63       64.85      9.27 o 
   1   4   8      113.78      116.35      5.09 o 
   2   4   8      185.43      200.57     10.05 o 
   3   4   8      694.52      689.65     15.71 o 
   4   4   8     1484.67     1559.86     27.49 o 
   5   4   8     1269.68     1221.69     21.03 o 
   6   4   8      209.10      184.43      7.99 o 
   7   4   8       67.56       74.49     11.98 o 
   8   4   8       56.35       60.13     10.86 o 
   9   4   8       12.62       23.51      9.36 o 
  -9   5   8        5.82        2.41      8.65 o 
  -8   5   8       31.73       41.84     10.33 o 
  -7   5   8       41.06       48.41      9.50 o 
  -6   5   8       64.23       86.86     11.00 o 
  -5   5   8      110.43      118.79      8.31 o 
  -4   5   8       28.05       33.69     15.52 o 
  -3   5   8       18.86       22.03      4.86 o 
  -2   5   8        1.46       -4.64      3.20 o 
  -1   5   8        4.48        2.52      3.35 o 
   0   5   8       55.52       38.37      5.28 o 
   1   5   8       10.07        9.92      3.37 o 
   2   5   8      378.74      394.27     20.69 o 
   3   5   8       51.46       60.80      6.71 o 
   4   5   8       37.36       56.88     14.03 o 
   5   5   8       40.14       42.62      9.92 o 
   6   5   8       38.41       21.30      6.57 o 
   7   5   8       10.44        0.01      7.04 o 
   8   5   8        9.94        4.64      7.60 o 
  -7   6   8       12.86       12.25     12.48 o 
  -6   6   8      103.17      102.18     12.74 o 
  -5   6   8      266.06      246.61     14.15 o 
  -4   6   8        7.65       -3.21      5.81 o 
  -3   6   8       61.03       65.89      7.27 o 
  -2   6   8      138.98      168.76     15.07 o 
  -1   6   8      280.52      254.24     13.18 o 
   0   6   8        0.13       -2.79      4.93 o 
   1   6   8       62.36       46.67      6.55 o 
   2   6   8        0.29       -2.71      3.44 o 
   3   6   8      239.29      243.65     12.45 o 
   4   6   8        2.92       10.55      5.39 o 
   5   6   8       73.45       79.94      8.74 o 
   6   6   8        7.72        0.30      5.61 o 
   7   6   8        1.02       -3.30      9.56 o 
  -6   7   8       73.75       68.68     12.07 o 
  -5   7   8       67.22       77.72     17.30 o 
  -4   7   8       19.86       31.77      9.02 o 
  -3   7   8      223.30      230.07     14.07 o 
  -2   7   8      117.28      138.11     13.19 o 
  -1   7   8        4.21       -2.55      6.60 o 
   0   7   8        2.60        1.95      5.74 o 
   1   7   8      104.70      169.92     14.93 o 
   2   7   8      151.36      148.02     13.40 o 
   3   7   8       54.82       33.05      7.94 o 
   4   7   8        5.08        8.62      6.29 o 
   5   7   8        6.73        0.43      5.75 o 
   6   7   8       23.59       31.85      8.11 o 
  -3   8   8       14.73       -3.32      7.32 o 
  -2   8   8        0.03       -5.57      7.02 o 
  -1   8   8      231.68      231.49     14.52 o 
   0   8   8       32.56       17.03     10.89 o 
   1   8   8       54.94       55.63     13.36 o 
   2   8   8       18.27       15.79      9.87 o 
   3   8   8       13.92       15.49      8.29 o 
 -11   1   9       39.94       49.04     10.85 o 
 -10   1   9       34.00       24.44      8.95 o 
  -9   1   9       25.05       27.23      8.14 o 
  -8   1   9       48.84       62.90      7.45 o 
  -7   1   9        0.15       -2.11      3.67 o 
  -6   1   9      397.32      393.19     15.07 o 
  -5   1   9      487.42      448.52      9.15 o 
  -4   1   9       80.62       86.14      7.43 o 
  -3   1   9     1724.71     1765.62     28.33 o 
  -2   1   9      659.62      601.57     10.76 o 
  -1   1   9      604.21      582.60      9.95 o 
   0   1   9      558.96      607.80     11.83 o 
   1   1   9       92.94       78.62      3.19 o 
   2   1   9      527.59      547.76     13.30 o 
   3   1   9     1212.31     1207.90     25.20 o 
   4   1   9      368.55      331.84     11.77 o 
   5   1   9       11.93        9.30      3.27 o 
   6   1   9      268.36      251.24      7.84 o 
   7   1   9      304.31      305.72     11.00 o 
   8   1   9       49.29       62.93      7.59 o 
   9   1   9       96.67      114.97      9.82 o 
  10   1   9       25.65       21.86     12.37 o 
 -10   2   9        7.19        1.98      7.21 o 
  -9   2   9        0.66       -6.83      5.04 o 
  -8   2   9       44.48       47.58      6.79 o 
  -7   2   9      246.30      250.69     11.55 o 
  -6   2   9       14.73       15.13      4.24 o 
  -5   2   9       99.88       93.11      6.37 o 
  -4   2   9       73.40       76.47      5.84 o 
  -3   2   9      629.30      660.98     10.54 o 
  -2   2   9       49.45       45.50      2.87 o 
  -1   2   9       51.96       48.18      2.89 o 
   0   2   9     1984.65     2124.72     22.62 o 
   1   2   9      150.94      147.06      5.85 o 
   2   2   9      662.13      798.00     17.39 o 
   3   2   9       31.24       39.74      4.38 o 
   4   2   9      306.26      300.75      7.19 o 
   5   2   9      511.47      493.46     28.89 o 
   6   2   9      285.92      271.63     10.23 o 
   7   2   9      524.06      519.16     19.87 o 
   8   2   9      242.33      231.48     10.60 o 
   9   2   9        5.98       -6.60      6.28 o 
  10   2   9        0.55       -2.62      6.73 o 
 -10   3   9       23.75        7.46      8.69 o 
  -9   3   9        8.88        3.15      5.32 o 
  -8   3   9        2.83       -5.12      4.68 o 
  -7   3   9       64.85       63.48      6.91 o 
  -6   3   9      109.40      106.91      8.13 o 
  -5   3   9       15.24       11.76      4.06 o 
  -4   3   9      111.72      121.11      6.16 o 
  -3   3   9        0.47        1.44      3.02 o 
  -2   3   9      193.37      212.56      4.23 o 
  -1   3   9      426.86      456.46      8.92 o 
   0   3   9        1.62        5.76      2.06 o 
   1   3   9     2579.64     2558.41     27.13 o 
   2   3   9      143.90      162.37      6.67 o 
   3   3   9       34.31       28.03      4.19 o 
   4   3   9      291.39      320.39     10.24 o 
   5   3   9        0.07       -4.79      3.19 o 
   6   3   9       24.32       24.90      5.30 o 
   7   3   9      109.48      107.03      9.38 o 
   8   3   9       30.85       12.92      7.35 o 
   9   3   9       34.26       31.35      8.88 o 
  10   3   9        5.01        3.03      8.10 o 
  -9   4   9       80.37      104.99     13.29 o 
  -8   4   9        8.08       -4.18      6.03 o 
  -7   4   9       59.13       59.46      7.38 o 
  -6   4   9      134.53      144.63      8.88 o 
  -5   4   9       89.47      112.33     10.09 o 
  -4   4   9       16.41       12.05      5.61 o 
  -3   4   9        0.43       -0.51      2.58 o 
  -2   4   9      382.03      407.88     11.22 o 
  -1   4   9      908.16      970.04     15.42 o 
   0   4   9       35.69       41.42      4.59 o 
   1   4   9       19.22       22.39      4.09 o 
   2   4   9       10.54        7.46      3.34 o 
   3   4   9       12.61       14.10      3.99 o 
   4   4   9      411.09      399.95     23.46 o 
   5   4   9      428.17      428.31     13.20 o 
   6   4   9        0.00       -3.34      3.54 o 
   7   4   9       66.12       69.95     11.11 o 
   8   4   9      146.32      187.51     16.74 o 
   9   4   9        4.34        3.17      7.97 o 
  -8   5   9       61.20       62.39     11.14 o 
  -7   5   9        1.00       -1.82      7.70 o 
  -6   5   9       74.48       97.99     14.80 o 
  -5   5   9      400.45      417.27     13.72 o 
  -4   5   9      220.55      202.58     11.47 o 
  -3   5   9      166.78      158.23      8.00 o 
  -2   5   9       15.52       10.66      4.05 o 
  -1   5   9      498.57      518.28     17.64 o 
   0   5   9       97.69       97.80      8.42 o 
   1   5   9       22.89       23.76      4.23 o 
   2   5   9      166.03      175.15      6.96 o 
   3   5   9       93.46       94.40      7.90 o 
   4   5   9       28.67       42.03      6.44 o 
   5   5   9       48.03       35.76      5.48 o 
   6   5   9       35.12       29.77      6.81 o 
   7   5   9        6.17        8.06      7.90 o 
   8   5   9       95.92      110.46     15.03 o 
  -7   6   9       18.28       24.87      9.71 o 
  -6   6   9        9.18       -3.05      6.98 o 
  -5   6   9        1.28       -4.70      5.90 o 
  -4   6   9       32.65       25.06      5.97 o 
  -3   6   9       18.95       14.66     13.85 o 
  -2   6   9      550.82      511.52     19.22 o 
  -1   6   9       33.17       40.86      8.08 o 
   0   6   9       13.27       25.08      7.32 o 
   1   6   9      102.51      122.75     11.06 o 
   2   6   9        7.14       12.53      4.22 o 
   3   6   9        2.28       -2.37      4.13 o 
   4   6   9      308.54      309.18     15.36 o 
   5   6   9       26.82       16.97      6.38 o 
   6   6   9       32.67       22.71      9.21 o 
   7   6   9        0.19       -2.54      6.19 o 
  -6   7   9        0.14       -1.98      7.62 o 
  -5   7   9       62.18       59.01     10.79 o 
  -4   7   9       11.71       19.69      8.27 o 
  -3   7   9        0.86       -6.37      6.14 o 
  -2   7   9        7.24        2.32      6.27 o 
  -1   7   9        8.26       -2.89      5.41 o 
   0   7   9      420.83      383.92     17.18 o 
   1   7   9       48.16       49.00      7.41 o 
   2   7   9        1.58       -0.47      4.43 o 
   3   7   9      144.93      124.25     22.92 o 
   4   7   9        0.01       -7.62      5.08 o 
   5   7   9        8.58        3.42      6.12 o 
  -3   8   9       14.18       20.06      8.97 o 
  -2   8   9        3.46        5.19      7.46 o 
  -1   8   9        0.05       -3.84      6.62 o 
   0   8   9       18.26       22.32      8.11 o 
   1   8   9       23.62       28.99     12.29 o 
   2   8   9        0.39       -1.21      9.18 o 
 -11   0  10       21.40       11.38     11.84 o 
 -10   0  10       79.75       55.56     14.34 o 
  -9   0  10        2.88       -0.38      8.96 o 
  -8   0  10        0.07        5.16      7.44 o 
  -7   0  10      349.21      380.86     20.88 o 
  -6   0  10      236.72      209.41     15.45 o 
  -5   0  10        9.47        9.46      4.10 o 
  -4   0  10     3878.14     3792.76     72.74 o 
  -3   0  10      591.88      624.45     15.99 o 
  -2   0  10       43.31       54.78      3.25 o 
  -1   0  10     2606.34     2710.42     35.48 o 
   0   0  10      695.75      733.82     12.71 o 
   1   0  10     4388.17     4845.17    105.77 o 
   2   0  10      353.94      429.62     17.54 o 
   3   0  10      202.76      214.38     12.75 o 
   4   0  10      470.41      502.45     21.41 o 
   5   0  10      578.95      631.49     25.74 o 
   6   0  10      170.59      152.38      8.95 o 
   7   0  10       29.54       25.65      6.38 o 
   8   0  10       82.27       97.55     10.41 o 
   9   0  10        1.87        0.00      9.94 o 
  10   0  10        0.00        2.96      9.41 o 
 -10   1  10        5.97        4.99      7.45 o 
  -9   1  10        5.50       -6.37      6.65 o 
  -8   1  10       15.93        3.63      5.92 o 
  -7   1  10       43.79       40.01      5.84 o 
  -6   1  10      499.94      517.47     13.31 o 
  -5   1  10       92.63       97.38      4.83 o 
  -4   1  10      136.77       87.93      4.13 o 
  -3   1  10     2146.53     2126.25     20.69 o 
  -2   1  10     1633.45     1535.84     17.60 o 
  -1   1  10      138.87      119.89      3.51 o 
   0   1  10       18.68       22.47      2.16 o 
   1   1  10      893.08      829.01     12.47 o 
   2   1  10     5017.85     5332.88    102.97 o 
   3   1  10       23.88       21.68      8.27 o 
   4   1  10        0.00       -0.59      2.90 o 
   5   1  10       17.82        9.26      3.30 o 
   6   1  10        3.44       -0.90      2.86 o 
   7   1  10        9.59        6.51      4.65 o 
   8   1  10      211.54      186.03     12.34 o 
   9   1  10        4.27       -0.23      5.00 o 
  10   1  10       11.19       15.44      9.31 o 
 -10   2  10        5.51       -0.15      6.70 o 
  -9   2  10       18.69       10.29      5.52 o 
  -8   2  10       19.41       19.17      5.77 o 
  -7   2  10      124.65      139.05      8.61 o 
  -6   2  10      676.24      720.07     19.07 o 
  -5   2  10        6.76        5.44      3.48 o 
  -4   2  10      264.18      269.47      8.69 o 
  -3   2  10      370.54      370.67      6.86 o 
  -2   2  10      172.37      147.18      4.20 o 
  -1   2  10      417.87      390.72      7.71 o 
   0   2  10      148.42      128.52      3.89 o 
   1   2  10      658.58      686.21     11.10 o 
   2   2  10       16.26        7.31      2.85 o 
   3   2  10        9.59       10.31      3.70 o 
   4   2  10      166.79      167.89      5.48 o 
   5   2  10      230.33      246.14     11.28 o 
   6   2  10        3.14        3.25      3.96 o 
   7   2  10      633.67      635.83     17.22 o 
   8   2  10        0.01       -5.55      4.55 o 
   9   2  10      137.77      142.06     11.34 o 
  10   2  10        3.57       -0.59      7.22 o 
 -10   3  10        1.08       -1.56      7.51 o 
  -9   3  10       35.38       33.17      7.19 o 
  -8   3  10        0.00        0.55      4.52 o 
  -7   3  10       12.65        5.71      4.71 o 
  -6   3  10       21.68       22.02      5.17 o 
  -5   3  10       21.60       11.71      4.11 o 
  -4   3  10      183.24      161.84      7.14 o 
  -3   3  10      254.95      264.07     12.65 o 
  -2   3  10       37.09       28.78      2.85 o 
  -1   3  10      759.91      766.09     15.46 o 
   0   3  10      294.21      280.83      6.09 o 
   1   3  10       68.42       69.45      3.44 o 
   2   3  10       33.74       34.81      4.41 o 
   3   3  10     1458.96     1465.54     25.52 o 
   4   3  10      296.94      284.22      9.94 o 
   5   3  10        7.05        1.57      4.06 o 
   6   3  10        2.24        2.53      4.26 o 
   7   3  10       40.75       38.63      7.32 o 
   8   3  10        0.68       -1.33      6.39 o 
   9   3  10       55.24       58.50     11.75 o 
  -9   4  10        0.08       -7.62      7.15 o 
  -8   4  10       61.12       79.75     11.56 o 
  -7   4  10        2.32       -0.44      4.50 o 
  -6   4  10       57.01       56.34      6.79 o 
  -5   4  10      152.42      156.02      8.12 o 
  -4   4  10        4.21        3.40      3.62 o 
  -3   4  10        1.77       -0.84      2.56 o 
  -2   4  10       28.45       41.21      5.07 o 
  -1   4  10      117.28      120.69      5.03 o 
   0   4  10       35.57       27.76      3.62 o 
   1   4  10     1156.09     1191.95     21.52 o 
   2   4  10       87.70       81.78      6.63 o 
   3   4  10       99.11      102.38      7.54 o 
   4   4  10      302.63      311.03     11.17 o 
   5   4  10      632.47      634.00     16.67 o 
   6   4  10        1.38        0.35      4.65 o 
   7   4  10        0.11       -6.35      6.06 o 
   8   4  10       22.05       19.83      8.66 o 
   9   4  10       27.67       26.37     10.20 o 
  -8   5  10        1.33       -4.62      7.52 o 
  -7   5  10       61.60       54.08     10.72 o 
  -6   5  10        3.67        1.40      6.52 o 
  -5   5  10       10.35       14.73      5.27 o 
  -4   5  10        5.49       -0.73      4.17 o 
  -3   5  10        8.93        5.44      4.43 o 
  -2   5  10        1.70       -2.61      3.60 o 
  -1   5  10      150.54      144.03      9.57 o 
   0   5  10       99.88      100.45      7.51 o 
   1   5  10       64.05       62.65      6.79 o 
   2   5  10        5.31        0.11      2.94 o 
   3   5  10        0.88       -0.80      3.80 o 
   4   5  10       96.43      117.74      9.05 o 
   5   5  10        2.63        2.50      4.57 o 
   6   5  10      168.32      180.95     13.13 o 
   7   5  10       99.96      102.80     13.27 o 
   8   5  10        0.17        2.59      7.82 o 
  -7   6  10        0.00       -3.25     11.08 o 
  -6   6  10       27.65       15.31      8.53 o 
  -5   6  10       37.27       44.79      9.48 o 
  -4   6  10       36.79       56.21     12.19 o 
  -3   6  10       43.70       32.02      7.94 o 
  -2   6  10      430.43      447.80     18.28 o 
  -1   6  10      776.50      739.13     36.37 o 
   0   6  10       71.19       61.14      9.23 o 
   1   6  10        8.75       10.40      3.94 o 
   2   6  10      103.10       90.08      7.02 o 
   3   6  10      102.67       93.87      8.68 o 
   4   6  10       36.01       33.26     16.09 o 
   5   6  10        7.82        6.07      6.30 o 
   6   6  10       54.46       63.98      9.14 o 
   7   6  10        9.06        3.46      6.77 o 
  -5   7  10       13.43        0.81      7.93 o 
  -4   7  10       63.34       69.23     11.17 o 
  -3   7  10       45.79       30.86     12.52 o 
  -2   7  10        2.57       -4.18      6.56 o 
  -1   7  10       19.98        6.41     13.36 o 
   0   7  10       10.55        7.16      6.72 o 
   1   7  10       57.42       89.38      9.34 o 
   2   7  10        1.25       -0.08      5.05 o 
   3   7  10        1.66        3.13      6.59 o 
   4   7  10       16.23       12.15      6.47 o 
   5   7  10        8.30        1.03      5.91 o 
  -2   8  10        1.01       -5.62      7.59 o 
  -1   8  10       92.19       80.72     17.99 o 
   0   8  10        4.34        8.96     10.25 o 
   1   8  10       20.78       39.76      8.12 o 
   2   8  10       21.19       24.06     12.90 o 
 -10   1  11       29.40       20.53      8.93 o 
  -9   1  11        0.18       -9.75      6.64 o 
  -8   1  11        8.40        9.01      6.52 o 
  -7   1  11      105.90      115.24      7.79 o 
  -6   1  11       23.57       24.26      4.95 o 
  -5   1  11       36.61       34.27      3.65 o 
  -4   1  11       66.75       74.04      3.26 o 
  -3   1  11        0.78       -1.57      1.38 o 
  -2   1  11      182.51      197.23      4.78 o 
  -1   1  11        4.49        6.35      1.50 o 
   0   1  11      319.36      321.88      6.24 o 
   1   1  11       34.93       38.15      3.38 o 
   2   1  11     2953.28     3190.46     44.00 o 
   3   1  11       52.81       49.81      5.93 o 
   4   1  11      114.34      129.66      7.81 o 
   5   1  11      198.73      207.11      7.89 o 
   6   1  11      272.21      277.55      8.56 o 
   7   1  11      134.27      145.04      9.87 o 
   8   1  11       21.03       20.45      5.92 o 
   9   1  11       15.78        6.38      5.76 o 
  10   1  11       14.02       18.38      8.17 o 
 -10   2  11       10.68       13.56      8.04 o 
  -9   2  11        3.58       -0.92      6.20 o 
  -8   2  11        1.53        1.44      4.91 o 
  -7   2  11      261.39      259.93     17.49 o 
  -6   2  11       44.43       49.58      6.05 o 
  -5   2  11      598.83      567.64     13.99 o 
  -4   2  11       16.56       12.09      3.72 o 
  -3   2  11      393.45      424.44      7.64 o 
  -2   2  11      244.37      270.22      5.93 o 
  -1   2  11       65.21       82.41      3.07 o 
   0   2  11      587.37      638.84      9.71 o 
   1   2  11        4.64        8.88      2.07 o 
   2   2  11       21.88       15.79      3.34 o 
   3   2  11       25.98       13.63      3.41 o 
   4   2  11        2.83        4.75      3.24 o 
   5   2  11      153.24      136.68     10.51 o 
   6   2  11      224.25      222.12      9.67 o 
   7   2  11      582.60      610.85     17.09 o 
   8   2  11        0.28        0.40      4.79 o 
   9   2  11       16.27       22.79      6.66 o 
  10   2  11        1.18        2.94      8.08 o 
 -10   3  11        0.07       -2.50     10.09 o 
  -9   3  11       19.97        6.35      5.99 o 
  -8   3  11        2.38       -4.80      5.13 o 
  -7   3  11        0.04       -6.43      4.29 o 
  -6   3  11       73.66       80.28      7.57 o 
  -5   3  11      133.25      127.84      7.19 o 
  -4   3  11      147.67      157.10      8.22 o 
  -3   3  11      483.98      495.39     15.17 o 
  -2   3  11     1841.88     1798.21     21.32 o 
  -1   3  11      154.29      153.31      7.01 o 
   0   3  11      603.45      664.50     10.35 o 
   1   3  11      158.16      168.43      5.15 o 
   2   3  11       94.53       83.06      6.35 o 
   3   3  11      177.67      174.92      7.76 o 
   4   3  11      282.02      325.82     10.94 o 
   5   3  11      151.14      131.43      8.58 o 
   6   3  11      517.49      498.25     15.02 o 
   7   3  11        6.91        7.19      5.35 o 
   8   3  11       76.93       96.66     12.10 o 
   9   3  11        3.20        4.18      7.53 o 
  -9   4  11        0.46       -7.63      7.13 o 
  -8   4  11        1.66        1.17      6.80 o 
  -7   4  11       14.11        2.98      4.94 o 
  -6   4  11        0.82        0.71      4.70 o 
  -5   4  11      318.28      329.17     11.39 o 
  -4   4  11       63.73       71.52      5.83 o 
  -3   4  11       61.10       85.02      5.93 o 
  -2   4  11        0.99       -2.28      3.20 o 
  -1   4  11       22.11       24.28      3.58 o 
   0   4  11      241.69      228.07      7.23 o 
   1   4  11       20.20       15.16      3.33 o 
   2   4  11       29.78       31.01      4.92 o 
   3   4  11      651.85      667.11     18.87 o 
   4   4  11      433.86      448.37     13.64 o 
   5   4  11      948.67      956.34     25.93 o 
   6   4  11       10.01        2.24      4.88 o 
   7   4  11      182.70      161.30     15.35 o 
   8   4  11        1.93        5.30      7.69 o 
   9   4  11        3.33       -3.75      8.41 o 
  -8   5  11        4.84        9.02      7.86 o 
  -7   5  11        7.04        4.14      6.84 o 
  -6   5  11      269.22      261.51     11.22 o 
  -5   5  11       78.79      121.77      9.38 o 
  -4   5  11      234.70      228.22     10.12 o 
  -3   5  11       89.24       89.88      7.76 o 
  -2   5  11        5.28       -0.82      3.58 o 
  -1   5  11        4.34       -3.43      4.12 o 
   0   5  11        3.03       -0.45      3.45 o 
   1   5  11        1.66        0.67      3.11 o 
   2   5  11      110.85      128.37      7.97 o 
   3   5  11        1.83       -1.61      4.11 o 
   4   5  11     1297.52     1180.30     24.92 o 
   5   5  11      175.07      186.54      9.81 o 
   6   5  11      160.32      158.31     11.87 o 
   7   5  11       27.03       29.34      9.55 o 
   8   5  11        0.35       -7.20      7.74 o 
  -7   6  11       18.31       30.41      9.44 o 
  -6   6  11        3.54       -7.14      6.74 o 
  -5   6  11      302.00      293.67     14.95 o 
  -4   6  11      109.37      122.47     18.59 o 
  -3   6  11       76.80       96.87     11.23 o 
  -2   6  11       63.79       91.35     15.56 o 
  -1   6  11       24.25       18.32      6.91 o 
   0   6  11       26.20       28.61     10.17 o 
   1   6  11       73.21       91.63      7.39 o 
   2   6  11      127.45      131.22      8.23 o 
   3   6  11        8.91       15.22      5.27 o 
   4   6  11      106.08      101.09     10.22 o 
   5   6  11       45.47       27.62      6.89 o 
   6   6  11       16.28        9.11      6.37 o 
   7   6  11       11.02        0.26      6.41 o 
  -5   7  11        1.01       -6.43      8.84 o 
  -4   7  11       84.63       94.09     12.53 o 
  -3   7  11        0.20       -0.68      6.49 o 
  -2   7  11        0.04       -8.59      5.73 o 
  -1   7  11       76.54       70.59     10.41 o 
   0   7  11       88.95       81.96     20.34 o 
   1   7  11       40.54       42.57      7.39 o 
   2   7  11        4.56        2.21      4.93 o 
   3   7  11        8.05        4.33      6.65 o 
   4   7  11       72.76       72.49     11.40 o 
   5   7  11        6.64       -0.92      5.89 o 
  -2   8  11        8.73       -1.53      7.03 o 
  -1   8  11       19.32       16.31      8.96 o 
   0   8  11       79.55      123.08     19.39 o 
   1   8  11        2.11        3.81      6.71 o 
 -10   0  12        6.65      -12.60      9.33 o 
  -9   0  12       65.11       65.65     14.50 o 
  -8   0  12       46.40       44.63     11.99 o 
  -7   0  12      363.66      375.78     21.79 o 
  -6   0  12      544.99      564.53     22.25 o 
  -5   0  12     2232.78     2381.48     42.74 o 
  -4   0  12       33.90       28.42      4.40 o 
  -3   0  12      460.68      518.13      9.14 o 
  -2   0  12      441.34      496.94     10.27 o 
  -1   0  12      385.10      336.74      8.11 o 
   0   0  12        0.00        3.10      2.14 o 
   1   0  12     3338.77     3764.97     60.09 o 
   2   0  12     3090.77     3529.03     83.12 o 
   3   0  12      343.28      268.31     15.03 o 
   4   0  12       25.95       26.11      7.36 o 
   5   0  12      504.22      472.81     22.78 o 
   6   0  12       15.05       12.01      5.33 o 
   7   0  12       65.73       68.69      9.09 o 
   8   0  12       71.60       91.68     15.86 o 
   9   0  12       67.65       65.42     15.10 o 
  10   0  12       10.71        4.17     10.93 o 
 -10   1  12        6.08       -8.96      6.22 o 
  -9   1  12        1.65       -3.75      6.22 o 
  -8   1  12      203.03      199.24     11.94 o 
  -7   1  12       79.36       76.55      7.38 o 
  -6   1  12       31.89       33.90      6.47 o 
  -5   1  12       44.57       37.43      8.03 o 
  -4   1  12       39.93       63.62      5.65 o 
  -3   1  12     2246.28     2369.99     23.18 o 
  -2   1  12      403.60      347.69      7.97 o 
  -1   1  12       72.05       76.21      3.56 o 
   0   1  12       80.31       65.72      3.22 o 
   1   1  12      434.10      469.48      9.16 o 
   2   1  12     1470.90     1695.92     27.01 o 
   3   1  12       85.00       92.74      7.06 o 
   4   1  12      351.91      375.98     13.61 o 
   5   1  12      379.02      346.51     13.70 o 
   6   1  12      437.47      373.80     12.28 o 
   7   1  12       26.25       16.38      5.38 o 
   8   1  12       94.34       80.43      8.59 o 
   9   1  12        9.62       14.64      5.79 o 
  10   1  12        0.43       -8.00      6.28 o 
 -10   2  12       36.41       33.98     10.25 o 
  -9   2  12        2.73       -3.07      6.37 o 
  -8   2  12        2.64        5.32      4.90 o 
  -7   2  12       38.06       46.06      6.61 o 
  -6   2  12       52.61       66.23      6.87 o 
  -5   2  12        1.95       -3.74      3.24 o 
  -4   2  12        5.55       13.90      5.06 o 
  -3   2  12       12.13        9.08      2.27 o 
  -2   2  12        3.32        2.63      1.99 o 
  -1   2  12     1611.74     1661.83     17.89 o 
   0   2  12      445.37      461.74      9.15 o 
   1   2  12      247.13      219.49      6.01 o 
   2   2  12      573.12      673.85     14.71 o 
   3   2  12       53.85       47.78      5.13 o 
   4   2  12       25.21       15.61      4.10 o 
   5   2  12      914.73      881.53     23.84 o 
   6   2  12      224.13      229.47     13.70 o 
   7   2  12       12.02       10.49      5.78 o 
   8   2  12        6.73        3.45      5.07 o 
   9   2  12       86.84       93.93     18.88 o 
  -9   3  12        0.27       -0.07      7.18 o 
  -8   3  12       45.15       41.11      6.77 o 
  -7   3  12       22.00       17.03      5.59 o 
  -6   3  12       24.94       13.86      5.02 o 
  -5   3  12       69.69       81.01     11.46 o 
  -4   3  12       40.86       40.37      4.66 o 
  -3   3  12       13.57        4.90      5.13 o 
  -2   3  12       89.06      103.78      5.89 o 
  -1   3  12      124.12      111.91      4.44 o 
   0   3  12      986.19      956.31     13.49 o 
   1   3  12      183.38      206.18      5.90 o 
   2   3  12      142.15      128.89      6.59 o 
   3   3  12      294.74      271.48      9.70 o 
   4   3  12      101.35      111.63      7.54 o 
   5   3  12        6.53       -2.08      4.17 o 
   6   3  12       23.15       19.74      6.93 o 
   7   3  12       76.15       59.26      7.50 o 
   8   3  12        4.52        3.03      5.14 o 
   9   3  12       11.76        7.08      7.86 o 
  -9   4  12        6.40       -0.82      7.03 o 
  -8   4  12        0.28        0.04      5.53 o 
  -7   4  12       11.57        8.91      5.25 o 
  -6   4  12       48.69       53.38      6.98 o 
  -5   4  12      509.49      516.50     14.64 o 
  -4   4  12        5.93        4.25      3.42 o 
  -3   4  12        4.49        4.71      3.31 o 
  -2   4  12       52.83       61.87      6.08 o 
  -1   4  12      118.82      104.27      5.24 o 
   0   4  12      122.81      120.57      5.56 o 
   1   4  12      409.22      461.88     10.87 o 
   2   4  12        2.76        0.46      3.40 o 
   3   4  12      764.03      774.00     26.36 o 
   4   4  12      972.09      964.11     36.31 o 
   5   4  12       23.68       26.38      5.79 o 
   6   4  12      267.82      264.54     11.46 o 
   7   4  12        4.36       -0.44      4.62 o 
   8   4  12        2.26       -0.36      7.52 o 
  -8   5  12       25.72        7.34      8.60 o 
  -7   5  12       21.30       14.92      7.97 o 
  -6   5  12        0.70       -2.90      5.14 o 
  -5   5  12      121.78      160.79      8.76 o 
  -4   5  12       54.76       60.45      6.25 o 
  -3   5  12      175.26      172.79      8.54 o 
  -2   5  12        5.12        4.08      5.26 o 
  -1   5  12       41.42       32.31      7.04 o 
   0   5  12        0.53       -2.57      2.89 o 
   1   5  12       14.36       19.42      4.18 o 
   2   5  12      208.89      197.06      9.27 o 
   3   5  12        3.02        0.43      4.25 o 
   4   5  12      136.25      128.02      9.66 o 
   5   5  12        0.20       -0.51      4.50 o 
   6   5  12        9.74        9.32      5.93 o 
   7   5  12        1.20       -2.19      7.30 o 
   8   5  12        0.68       -1.66      7.71 o 
  -7   6  12      198.29      196.90     15.37 o 
  -6   6  12       14.77        5.34      9.49 o 
  -5   6  12      132.85      168.62     11.14 o 
  -4   6  12       43.72       44.29      9.52 o 
  -3   6  12      227.81      207.36     13.30 o 
  -2   6  12       18.70        7.76      6.87 o 
  -1   6  12      155.54      136.73     19.32 o 
   0   6  12        7.14        8.90      7.47 o 
   1   6  12      244.35      237.80     13.42 o 
   2   6  12       17.34       30.25      6.10 o 
   3   6  12      238.53      223.13     13.47 o 
   4   6  12        1.26       -1.54      4.78 o 
   5   6  12       32.69       39.22      9.79 o 
   6   6  12        0.09       -7.98      5.32 o 
  -5   7  12       94.56      103.26     13.30 o 
  -4   7  12      122.11      112.24     13.40 o 
  -3   7  12       13.03       14.70     16.47 o 
  -2   7  12       60.69       66.25     10.62 o 
  -1   7  12        7.06       12.70      7.37 o 
   0   7  12       84.74       96.34     15.68 o 
   1   7  12       19.64       24.12      6.93 o 
   2   7  12       15.66       18.01      7.60 o 
   3   7  12        1.88       -3.16      5.39 o 
   4   7  12        0.01      -10.02      6.68 o 
 -10   1  13       18.85       11.94      7.99 o 
  -9   1  13        0.40       -8.75      5.83 o 
  -8   1  13       37.29       35.33      8.14 o 
  -7   1  13      104.68      103.57      8.42 o 
  -6   1  13        0.63       -1.31      3.81 o 
  -5   1  13      175.56      165.18      6.29 o 
  -4   1  13      279.19      258.46      6.29 o 
  -3   1  13     1035.26     1070.99     11.61 o 
  -2   1  13       75.84       64.81      3.49 o 
  -1   1  13      607.12      616.50      9.79 o 
   0   1  13        3.79        1.06      1.68 o 
   1   1  13      346.93      314.61      7.48 o 
   2   1  13      183.46      203.73     10.14 o 
   3   1  13       38.83       35.59      5.66 o 
   4   1  13      258.44      241.47     11.61 o 
   5   1  13      140.89      147.85      9.38 o 
   6   1  13       97.86      105.97     10.64 o 
   7   1  13        2.50        4.84      4.64 o 
   8   1  13       55.95       73.76     12.02 o 
   9   1  13        1.70        0.88      6.11 o 
  10   1  13        0.00       -2.65      7.38 o 
 -10   2  13        2.46      -10.41      7.08 o 
  -9   2  13       27.35        8.69      7.67 o 
  -8   2  13       43.02       53.77     12.14 o 
  -7   2  13       20.40       10.69      4.90 o 
  -6   2  13       97.13       94.14      8.05 o 
  -5   2  13       64.20       66.92      5.76 o 
  -4   2  13        0.12       -3.66      2.44 o 
  -3   2  13      180.59      183.48      5.46 o 
  -2   2  13      103.71       97.46      3.66 o 
  -1   2  13      153.41      157.60      4.44 o 
   0   2  13       61.73       53.87      5.47 o 
   1   2  13        5.25        5.73      2.17 o 
   2   2  13       86.78       91.64      5.88 o 
   3   2  13      206.61      211.11      8.47 o 
   4   2  13        4.72       -0.17      4.93 o 
   5   2  13      100.52      135.01     10.10 o 
   6   2  13     1007.38      985.11     28.63 o 
   7   2  13       85.82       73.79      8.11 o 
   8   2  13        0.04       -6.15      4.48 o 
   9   2  13        8.49       10.97      6.25 o 
  -9   3  13        7.48        0.80      5.68 o 
  -8   3  13        0.73       -3.88      5.09 o 
  -7   3  13       65.52       62.85      7.85 o 
  -6   3  13       21.23       15.27      5.09 o 
  -5   3  13      104.92      112.11      9.77 o 
  -4   3  13       39.35       47.24      4.99 o 
  -3   3  13       46.12       37.53      4.41 o 
  -2   3  13        0.02       -0.08      2.15 o 
  -1   3  13      264.03      222.20      5.89 o 
   0   3  13        1.90        5.45      2.24 o 
   1   3  13      208.68      200.44      6.06 o 
   2   3  13      406.77      461.44     12.72 o 
   3   3  13      287.55      281.81     10.14 o 
   4   3  13        0.20        1.32      3.93 o 
   5   3  13       15.48       18.29      5.54 o 
   6   3  13        1.08       -2.19      5.15 o 
   7   3  13        3.32       -4.93      4.84 o 
   8   3  13       12.95       15.62      6.31 o 
   9   3  13        0.00       -5.73      8.23 o 
  -9   4  13        4.72       -3.25      8.03 o 
  -8   4  13        0.14       -0.34      5.57 o 
  -7   4  13        8.21        7.82      5.37 o 
  -6   4  13      160.89      151.75      8.68 o 
  -5   4  13       71.84       75.20      8.72 o 
  -4   4  13       53.98       58.14      5.94 o 
  -3   4  13      503.51      514.66     12.05 o 
  -2   4  13       56.92       71.33     10.77 o 
  -1   4  13       20.02       23.04      4.32 o 
   0   4  13       87.25       83.80      5.88 o 
   1   4  13        5.19        2.41      2.75 o 
   2   4  13       12.40       14.40      4.43 o 
   3   4  13      472.72      472.56     14.00 o 
   4   4  13      181.96      170.17      8.90 o 
   5   4  13        0.62       -0.32      4.27 o 
   6   4  13       16.16       25.44      7.49 o 
   7   4  13        3.66        1.62      5.22 o 
   8   4  13        0.20       -8.04      8.50 o 
  -8   5  13        9.24       15.68      8.24 o 
  -7   5  13       73.11       91.97     12.59 o 
  -6   5  13       13.05        4.19      6.59 o 
  -5   5  13      510.57      509.00     13.50 o 
  -4   5  13       11.69       12.18      5.53 o 
  -3   5  13        4.93        5.23      4.69 o 
  -2   5  13       12.30        5.62      6.15 o 
  -1   5  13       33.85       31.83     11.16 o 
   0   5  13        2.18       -4.58      3.33 o 
   1   5  13       58.74       51.18      8.57 o 
   2   5  13       40.10       43.91      6.41 o 
   3   5  13       15.02       20.43      5.27 o 
   4   5  13       57.13       50.28      8.70 o 
   5   5  13      134.99      125.22     13.31 o 
   6   5  13       80.57       89.45      9.96 o 
   7   5  13       98.92      117.90     13.87 o 
  -6   6  13        0.57       -0.94      5.82 o 
  -5   6  13       30.98       19.89      6.53 o 
  -4   6  13        4.29       -4.44      6.21 o 
  -3   6  13       56.67       50.26      9.57 o 
  -2   6  13        3.91       -1.32      5.38 o 
  -1   6  13      130.53      141.94     13.28 o 
   0   6  13        3.33        0.16      4.69 o 
   1   6  13        0.02       -1.28      4.27 o 
   2   6  13        4.72        2.77      4.98 o 
   3   6  13        2.55       -0.32      5.00 o 
   4   6  13      310.97      298.71     12.57 o 
   5   6  13       11.43       19.69      9.18 o 
   6   6  13       12.13        8.88      6.40 o 
  -4   7  13        2.49        0.46      7.97 o 
  -3   7  13       22.17        8.96      7.61 o 
  -2   7  13      148.71      178.18     15.81 o 
  -1   7  13       68.33       57.58      9.97 o 
   0   7  13        4.40       -1.37      5.51 o 
   1   7  13        0.09       -5.93      5.22 o 
   2   7  13       10.32        7.08      6.93 o 
   3   7  13       21.28       14.34      8.08 o 
   4   7  13        4.70       -9.45      6.66 o 
 -10   0  14       11.76        9.64     11.23 o 
  -9   0  14       54.27       62.23     14.42 o 
  -8   0  14       14.84       -1.59      9.79 o 
  -7   0  14        2.77       -9.79      7.82 o 
  -6   0  14      449.54      448.84     23.61 o 
  -5   0  14      439.24      425.92     13.57 o 
  -4   0  14        8.24       10.21      2.79 o 
  -3   0  14      700.05      676.22     15.08 o 
  -2   0  14      178.78      144.90      5.70 o 
  -1   0  14      637.89      678.77     18.53 o 
   0   0  14     1304.85     1321.53     21.93 o 
   1   0  14       16.36       15.36      3.80 o 
   2   0  14       25.09       24.89      6.91 o 
   3   0  14        1.51        1.37      4.78 o 
   4   0  14      290.95      328.32     18.67 o 
   5   0  14       66.87       82.73     12.75 o 
   6   0  14     1001.81     1038.98     39.19 o 
   7   0  14       77.99       84.29      9.76 o 
   8   0  14       41.87       64.36     14.27 o 
   9   0  14       11.34        9.94      9.49 o 
 -10   1  14       23.13       25.58      9.12 o 
  -9   1  14        0.72        4.47      7.35 o 
  -8   1  14       25.15       33.15      8.43 o 
  -7   1  14        0.22       -4.23      5.79 o 
  -6   1  14      109.13      126.83      8.79 o 
  -5   1  14      265.95      268.30      7.97 o 
  -4   1  14      300.17      289.81      6.85 o 
  -3   1  14      371.91      319.81      6.40 o 
  -2   1  14       65.66       61.22      3.88 o 
  -1   1  14        4.56        6.44      2.15 o 
   0   1  14      598.01      568.81      9.62 o 
   1   1  14        0.14        5.56      2.24 o 
   2   1  14      340.87      308.40      9.58 o 
   3   1  14       15.49        8.41      4.17 o 
   4   1  14        0.66       -0.91      3.97 o 
   5   1  14      157.96      174.21     19.09 o 
   6   1  14      525.05      495.10     18.23 o 
   7   1  14      139.73      132.08      9.79 o 
   8   1  14      350.57      369.19     13.88 o 
   9   1  14        0.99       -0.42      6.59 o 
 -10   2  14        8.15        7.40      8.64 o 
  -9   2  14        5.95        5.40      6.84 o 
  -8   2  14      160.50      163.06     10.02 o 
  -7   2  14       29.07       31.37      6.50 o 
  -6   2  14       25.62       20.12      5.39 o 
  -5   2  14      154.20      128.72      6.40 o 
  -4   2  14      283.98      263.79      8.07 o 
  -3   2  14      159.44      150.99      5.01 o 
  -2   2  14       25.24       18.93      2.64 o 
  -1   2  14       17.51       14.44      2.45 o 
   0   2  14        7.72       -0.25      2.13 o 
   1   2  14       17.20       23.86      3.19 o 
   2   2  14       29.88       30.41      4.47 o 
   3   2  14       98.09      102.52      7.45 o 
   4   2  14       20.39       12.66      7.67 o 
   5   2  14     1815.31     1802.07     93.53 o 
   6   2  14      551.82      560.08     19.89 o 
   7   2  14      479.12      461.46     15.20 o 
   8   2  14       40.15       22.47      6.50 o 
   9   2  14        9.46        9.62      6.46 o 
  -9   3  14        0.03       -8.34      5.56 o 
  -8   3  14       45.50       44.95      8.95 o 
  -7   3  14        0.12       -6.25      4.17 o 
  -6   3  14       39.67       50.85      6.84 o 
  -5   3  14      292.81      288.65      9.26 o 
  -4   3  14      125.96      119.47      6.75 o 
  -3   3  14       79.38      103.37      6.15 o 
  -2   3  14      348.75      335.32     10.14 o 
  -1   3  14        4.51        1.83      2.16 o 
   0   3  14       17.56       23.24      3.01 o 
   1   3  14      302.27      262.91      9.34 o 
   2   3  14        1.26        2.99      3.29 o 
   3   3  14       46.36       36.07      5.41 o 
   4   3  14      139.25      118.91     15.02 o 
   5   3  14      386.58      362.99     15.90 o 
   6   3  14        2.57       -3.97      4.78 o 
   7   3  14       41.70       29.73      6.56 o 
   8   3  14        4.38       -0.43      5.30 o 
   9   3  14       14.86       15.76      9.12 o 
  -8   4  14        0.44       -7.97      6.74 o 
  -7   4  14       39.26       46.32      8.87 o 
  -6   4  14       10.65        4.44      4.16 o 
  -5   4  14       23.35       22.03      4.95 o 
  -4   4  14      204.73      182.48      7.65 o 
  -3   4  14       43.98       46.99      5.36 o 
  -2   4  14       13.04        8.18      4.23 o 
  -1   4  14      495.13      461.98     13.13 o 
   0   4  14        0.20       -0.71      2.84 o 
   1   4  14        0.32       -4.48      2.99 o 
   2   4  14        3.48       10.28      4.24 o 
   3   4  14      399.30      366.14     12.50 o 
   4   4  14        0.65       -5.82      3.88 o 
   5   4  14       15.10        6.53      6.40 o 
   6   4  14       21.75       16.11      7.11 o 
   7   4  14       26.29       23.20      7.05 o 
   8   4  14        0.18       -0.88      7.94 o 
  -7   5  14       18.87       12.07      6.57 o 
  -6   5  14        1.46       -1.35      4.71 o 
  -5   5  14       97.87      114.50      8.49 o 
  -4   5  14       98.05       98.67      7.67 o 
  -3   5  14       12.93       16.19      6.76 o 
  -2   5  14       89.00       79.24     17.68 o 
  -1   5  14       27.72       26.99      5.63 o 
   0   5  14        5.33        3.57      5.69 o 
   1   5  14       39.30       33.24      5.75 o 
   2   5  14        0.13       -5.80      3.87 o 
   3   5  14        4.81        3.89      4.63 o 
   4   5  14        1.03       -1.79      4.60 o 
   5   5  14       12.84       14.09      5.79 o 
   6   5  14        4.57        2.95      7.10 o 
   7   5  14       13.94        7.39     13.28 o 
  -6   6  14        9.76        2.46      6.17 o 
  -5   6  14       80.91       84.89     12.29 o 
  -4   6  14       16.11       20.59      8.43 o 
  -3   6  14      421.34      413.29     18.57 o 
  -2   6  14      215.95      202.96     13.22 o 
  -1   6  14       17.30       15.84      5.94 o 
   0   6  14        2.49       -0.64      4.64 o 
   1   6  14      181.61      171.54     10.93 o 
   2   6  14       13.88        7.19      5.23 o 
   3   6  14       29.07       16.77      6.28 o 
   4   6  14        4.63        7.73      5.63 o 
   5   6  14        1.88       -7.21      7.13 o 
   6   6  14       15.38       -3.85      6.32 o 
  -4   7  14       16.15       14.69      7.75 o 
  -3   7  14      135.77      118.30     13.37 o 
  -2   7  14        1.70        7.54      6.64 o 
  -1   7  14        0.35       -8.33      5.56 o 
   0   7  14       50.04       48.08      8.22 o 
   1   7  14       32.62       42.24      7.54 o 
   2   7  14        0.42       -5.41      6.24 o 
   3   7  14        0.58       -7.60      8.20 o 
 -10   1  15        4.11       -2.67      7.98 o 
  -9   1  15       16.80       13.34      7.48 o 
  -8   1  15       64.99       88.50     10.86 o 
  -7   1  15        8.73       -5.02      5.45 o 
  -6   1  15       58.07       66.75      7.30 o 
  -5   1  15       68.81       72.05      5.55 o 
  -4   1  15       84.56       79.27      4.27 o 
  -3   1  15      189.80      186.35      5.04 o 
  -2   1  15       77.89       87.48      4.64 o 
  -1   1  15       81.04       83.54      4.15 o 
   0   1  15      961.65      958.83     13.82 o 
   1   1  15      454.56      396.15      9.09 o 
   2   1  15       19.19       23.23      4.19 o 
   3   1  15      249.53      239.07     11.11 o 
   4   1  15        0.86        0.79      4.26 o 
   5   1  15       15.03       21.05      6.33 o 
   6   1  15        0.10        2.04      4.79 o 
   7   1  15      263.92      212.64     10.32 o 
   8   1  15       15.26       18.98      6.28 o 
   9   1  15       10.70       16.70      8.69 o 
  -9   2  15        0.76       -3.09      6.84 o 
  -8   2  15        5.56        3.65      6.57 o 
  -7   2  15       50.00       54.80      7.31 o 
  -6   2  15       22.73       27.38      4.91 o 
  -5   2  15       86.55      107.21      6.98 o 
  -4   2  15       27.58       29.38      4.27 o 
  -3   2  15      313.62      302.47      7.49 o 
  -2   2  15      786.57      799.49     11.44 o 
  -1   2  15      288.08      240.67      5.76 o 
   0   2  15        0.18       -1.95      2.07 o 
   1   2  15        2.61        0.42      2.24 o 
   2   2  15       27.85       26.78      4.63 o 
   3   2  15      109.84      114.34      8.05 o 
   4   2  15      316.61      349.09     14.54 o 
   5   2  15      968.69      998.62     27.84 o 
   6   2  15        2.18        6.89      5.42 o 
   7   2  15       19.98       16.43      5.69 o 
   8   2  15        0.00       -3.58      5.40 o 
   9   2  15        0.96       -1.80      5.54 o 
  -9   3  15        5.47        4.36      8.05 o 
  -8   3  15        0.24       -6.77      4.78 o 
  -7   3  15        0.12       -6.82      4.55 o 
  -6   3  15        3.38       -0.56      3.88 o 
  -5   3  15      107.93      128.87      7.47 o 
  -4   3  15      298.51      292.03      9.13 o 
  -3   3  15      303.75      291.44      8.79 o 
  -2   3  15       14.81       12.36      2.92 o 
  -1   3  15        5.55        4.44      2.44 o 
   0   3  15      115.85      114.08      5.10 o 
   1   3  15       98.99      114.20      6.45 o 
   2   3  15       76.47       88.13     12.15 o 
   3   3  15      320.72      312.50     11.23 o 
   4   3  15      288.60      282.69     11.40 o 
   5   3  15       52.07       71.44      9.56 o 
   6   3  15       28.31       43.07      8.46 o 
   7   3  15       90.55       90.80     16.24 o 
   8   3  15        0.05       -0.96      5.38 o 
  -8   4  15        0.48       -8.23      5.49 o 
  -7   4  15       10.15        4.97      4.71 o 
  -6   4  15        6.42        3.81      4.29 o 
  -5   4  15        1.07        0.14      3.94 o 
  -4   4  15      118.44      127.11      8.17 o 
  -3   4  15        0.33       -0.95      3.21 o 
  -2   4  15       95.73      107.38     12.83 o 
  -1   4  15        0.16       -3.84      3.24 o 
   0   4  15        6.52        5.34      3.32 o 
   1   4  15       77.51       87.89      7.63 o 
   2   4  15      339.41      331.85     11.88 o 
   3   4  15      203.84      201.28      9.67 o 
   4   4  15        1.55       -5.34      3.56 o 
   5   4  15       91.36      104.15      9.46 o 
   6   4  15       27.45       18.90     10.85 o 
   7   4  15       13.04       13.91      6.53 o 
   8   4  15        0.51       -4.20      7.78 o 
  -7   5  15        8.28        2.00      4.96 o 
  -6   5  15       10.49       15.78      5.34 o 
  -5   5  15      184.75      204.76     11.16 o 
  -4   5  15       88.44       92.00      7.41 o 
  -3   5  15       70.66       45.54      8.59 o 
  -2   5  15        5.81        5.97      5.92 o 
  -1   5  15       50.93       58.35      7.04 o 
   0   5  15       26.10       19.27      5.18 o 
   1   5  15       23.57       20.63      5.38 o 
   2   5  15      140.69      134.25      9.81 o 
   3   5  15      471.90      493.06     15.60 o 
   4   5  15        0.37        4.83      4.77 o 
   5   5  15        8.53       13.03      6.21 o 
   6   5  15       12.39        6.74      6.21 o 
   7   5  15        1.94        1.57      8.71 o 
  -6   6  15       49.89       53.55      8.89 o 
  -5   6  15        2.75       -4.21      6.97 o 
  -4   6  15      163.94      166.20     15.34 o 
  -3   6  15       76.28       75.05     11.18 o 
  -2   6  15        6.33       -4.64      5.75 o 
  -1   6  15       77.09       68.38     11.27 o 
   0   6  15        0.00       -6.54      4.36 o 
   1   6  15      134.87      151.52     11.89 o 
   2   6  15       49.66       61.45     10.09 o 
   3   6  15       26.24       29.71      6.85 o 
   4   6  15        0.64       -4.65      4.96 o 
   5   6  15        0.75       -5.39      5.37 o 
  -3   7  15        6.80        1.50      7.24 o 
  -2   7  15       79.02       88.78     12.41 o 
  -1   7  15      105.62      112.70     17.96 o 
   0   7  15        0.36       -1.06      5.43 o 
   1   7  15       50.29       56.19     10.44 o 
   2   7  15        3.47       -0.86      7.02 o 
   3   7  15        5.25        4.21      7.19 o 
  -9   0  16      130.14      162.42     20.49 o 
  -8   0  16      163.52      162.73     19.73 o 
  -7   0  16      450.93      441.61     25.13 o 
  -6   0  16       12.06        2.28      7.97 o 
  -5   0  16        6.47       -0.21      3.43 o 
  -4   0  16       14.35       16.41      5.62 o 
  -3   0  16      161.57      179.04      8.36 o 
  -2   0  16       14.30       24.63      3.81 o 
  -1   0  16      812.91      820.48     15.92 o 
   0   0  16     1030.56     1067.53     19.29 o 
   1   0  16       85.91       84.55     11.31 o 
   2   0  16      155.11      175.94     13.28 o 
   3   0  16     1372.96     1432.80     45.21 o 
   4   0  16      244.85      230.61     16.47 o 
   5   0  16      258.98      238.58     17.53 o 
   6   0  16        2.22       -1.44      6.91 o 
   7   0  16       54.09       72.63     14.27 o 
   8   0  16      206.67      228.01     19.58 o 
   9   0  16       41.88       73.47     16.54 o 
  -9   1  16       58.03       80.66     14.27 o 
  -8   1  16       27.20        9.06     11.69 o 
  -7   1  16       75.11       71.87     10.41 o 
  -6   1  16        1.96        0.83      4.51 o 
  -5   1  16      328.71      345.53     14.35 o 
  -4   1  16      175.19      178.89      5.23 o 
  -3   1  16        2.42       -3.11      2.09 o 
  -2   1  16       94.54       90.75      4.64 o 
  -1   1  16        7.68        3.69      2.43 o 
   0   1  16      369.42      384.59      8.14 o 
   1   1  16      156.75      166.96      6.40 o 
   2   1  16      167.04      171.51      7.67 o 
   3   1  16        0.00       -0.46      3.61 o 
   4   1  16      317.09      267.41     12.59 o 
   5   1  16      544.76      483.84     34.05 o 
   6   1  16        1.75        2.08      5.36 o 
   7   1  16      222.60      210.44     10.30 o 
   8   1  16       87.82      114.79     10.34 o 
   9   1  16        7.19       17.57      8.28 o 
  -9   2  16       46.68       65.47     11.46 o 
  -8   2  16       16.71       12.43      7.59 o 
  -7   2  16        1.09       -4.55      4.71 o 
  -6   2  16        9.64        4.22      4.91 o 
  -5   2  16       23.00       12.03      3.90 o 
  -4   2  16        0.05       -0.15      3.12 o 
  -3   2  16      143.65      133.45      6.73 o 
  -2   2  16       43.26       42.85      3.59 o 
  -1   2  16      208.36      209.55      6.07 o 
   0   2  16       64.06       76.42      5.17 o 
   1   2  16       45.75       59.52      6.93 o 
   2   2  16      733.23      725.82     16.92 o 
   3   2  16       53.05       38.13      5.74 o 
   4   2  16      973.41     1028.87     27.29 o 
   5   2  16        1.77       11.43      5.76 o 
   6   2  16        2.96        3.77      5.06 o 
   7   2  16        5.38        7.42      5.25 o 
   8   2  16      107.11      119.76     11.01 o 
   9   2  16        0.10       -1.66      6.03 o 
  -9   3  16        4.94        6.49     17.64 o 
  -8   3  16        0.00       -3.85      5.44 o 
  -7   3  16        7.28        8.95      6.44 o 
  -6   3  16        1.40        0.03      3.91 o 
  -5   3  16        4.50       -0.35      3.77 o 
  -4   3  16       89.46       91.91      6.81 o 
  -3   3  16       12.15       10.07      4.21 o 
  -2   3  16      292.20      272.61      7.47 o 
  -1   3  16       90.80       84.51      4.75 o 
   0   3  16       62.05       66.76      5.10 o 
   1   3  16      334.66      326.39     10.99 o 
   2   3  16        5.47       -2.20      3.61 o 
   3   3  16      377.66      376.20     13.07 o 
   4   3  16       79.21       84.82      8.33 o 
   5   3  16        0.70        1.47      7.93 o 
   6   3  16       10.61       12.77      6.70 o 
   7   3  16       86.43      101.31     21.17 o 
   8   3  16       26.62       26.65      7.77 o 
  -8   4  16        1.52       -0.98      6.26 o 
  -7   4  16       74.45       75.27      7.66 o 
  -6   4  16       47.80       70.38      8.30 o 
  -5   4  16      175.92      170.48      7.95 o 
  -4   4  16       56.49       61.03      6.32 o 
  -3   4  16      302.78      304.40      9.72 o 
  -2   4  16      131.54      132.94      7.82 o 
  -1   4  16      345.79      342.22     11.77 o 
   0   4  16      455.62      442.90     11.40 o 
   1   4  16      528.26      504.35     14.61 o 
   2   4  16      544.99      563.62     15.98 o 
   3   4  16       17.47       17.29      5.42 o 
   4   4  16       25.26       26.13      6.21 o 
   5   4  16       11.18        3.36      5.23 o 
   6   4  16       12.28       10.39      7.19 o 
   7   4  16        1.21       -1.18      5.26 o 
  -7   5  16        7.25        6.77      6.92 o 
  -6   5  16        0.09       -7.25      4.83 o 
  -5   5  16       38.66       48.79      6.69 o 
  -4   5  16       63.32       62.77      7.98 o 
  -3   5  16        0.32       -6.04      5.67 o 
  -2   5  16        8.26        2.52      4.54 o 
  -1   5  16        9.08        5.08      4.61 o 
   0   5  16       69.46       69.06      9.54 o 
   1   5  16       31.49       19.78      5.68 o 
   2   5  16        6.77       13.05      5.16 o 
   3   5  16       18.18       25.43      7.80 o 
   4   5  16      120.92      142.92     10.28 o 
   5   5  16       38.92       47.80     13.29 o 
   6   5  16        8.55       10.76      6.20 o 
  -5   6  16       33.63       31.73      9.21 o 
  -4   6  16        3.19        6.22      7.73 o 
  -3   6  16       18.72       10.00      7.48 o 
  -2   6  16        4.77       -7.13      6.32 o 
  -1   6  16        0.46       -6.56      4.76 o 
   0   6  16        4.87        2.10      5.19 o 
   1   6  16       62.66       82.02     10.83 o 
   2   6  16        2.95        3.14      6.98 o 
   3   6  16        0.48        3.29      5.45 o 
   4   6  16        2.46       -0.77      5.48 o 
   5   6  16        2.83        2.59      5.93 o 
  -3   7  16        0.64       -9.67      6.45 o 
  -2   7  16        8.04        6.90      6.43 o 
  -1   7  16        3.32        7.67      6.27 o 
   0   7  16       43.06       42.54      8.01 o 
   1   7  16        0.16       -8.93      8.96 o 
   2   7  16        3.75       -4.27      7.58 o 
  -9   1  17        5.17       -2.13      7.46 o 
  -8   1  17        2.69        3.68      6.87 o 
  -7   1  17       65.32       58.57      9.77 o 
  -6   1  17       64.41       49.87     13.09 o 
  -5   1  17      247.25      255.76      8.86 o 
  -4   1  17       22.36       22.99      3.63 o 
  -3   1  17       78.04       91.96      4.42 o 
  -2   1  17      127.07      125.93      5.68 o 
  -1   1  17       16.91       16.07      3.05 o 
   0   1  17       79.63       97.90      4.73 o 
   1   1  17       19.55       16.21      3.36 o 
   2   1  17       13.86       19.65      5.42 o 
   3   1  17       11.17       12.36      7.51 o 
   4   1  17      226.69      204.06     16.40 o 
   5   1  17       90.28      127.43     11.73 o 
   6   1  17       43.18       49.30     11.99 o 
   7   1  17        8.27        6.05      5.05 o 
   8   1  17       25.03       32.19      8.77 o 
  -9   2  17       18.77       13.68      7.90 o 
  -8   2  17        5.02        2.66      7.15 o 
  -7   2  17       16.21       12.72      5.77 o 
  -6   2  17        0.09       -6.23      4.15 o 
  -5   2  17       21.55        6.79      3.88 o 
  -4   2  17        8.36        3.91      3.11 o 
  -3   2  17      623.98      629.44     11.68 o 
  -2   2  17        4.44        2.37      2.44 o 
  -1   2  17      189.53      191.40      6.08 o 
   0   2  17       70.55       71.60      5.98 o 
   1   2  17       21.47       13.85      4.37 o 
   2   2  17      193.17      188.36      8.76 o 
   3   2  17       51.65       59.28      6.88 o 
   4   2  17      849.12      908.39     25.77 o 
   5   2  17       84.19       72.86      9.63 o 
   6   2  17       51.23       47.60      8.70 o 
   7   2  17       26.32       27.74      7.75 o 
   8   2  17       10.80       13.26      6.37 o 
  -8   3  17       17.86       11.52      6.70 o 
  -7   3  17        0.03       -6.24      4.59 o 
  -6   3  17       67.68       72.90      6.93 o 
  -5   3  17       52.07       54.47      6.21 o 
  -4   3  17      262.61      258.06      8.96 o 
  -3   3  17        0.91        0.02      2.86 o 
  -2   3  17      258.48      243.13      7.26 o 
  -1   3  17       91.46       99.80      6.17 o 
   0   3  17       53.40       68.16      8.44 o 
   1   3  17      291.98      279.01     10.47 o 
   2   3  17        6.39       -0.88      3.87 o 
   3   3  17        0.28       -1.04      4.07 o 
   4   3  17       63.78       79.31     13.58 o 
   5   3  17        1.79        4.65      5.93 o 
   6   3  17       22.77       10.56      7.02 o 
   7   3  17        0.00        1.35      6.26 o 
   8   3  17        1.43       -3.64      5.86 o 
  -8   4  17       23.66       22.57      7.59 o 
  -7   4  17        9.18        7.47      5.20 o 
  -6   4  17        3.10        0.75      4.30 o 
  -5   4  17      248.89      254.97      9.75 o 
  -4   4  17       17.53       18.61      5.02 o 
  -3   4  17       98.41      106.25      8.57 o 
  -2   4  17       11.02        1.45      4.25 o 
  -1   4  17       42.44       33.14      5.78 o 
   0   4  17       60.38       63.67      6.90 o 
   1   4  17      711.86      672.44     17.51 o 
   2   4  17      300.36      303.18     11.91 o 
   3   4  17        6.34        0.25      4.37 o 
   4   4  17       55.76       65.45      8.12 o 
   5   4  17        0.21       -6.59      4.40 o 
   6   4  17        0.52       -6.83      5.79 o 
   7   4  17        2.38       -2.50      5.74 o 
  -6   5  17        5.49        0.94      5.46 o 
  -5   5  17       24.85       19.06      6.63 o 
  -4   5  17       58.95       63.07     10.31 o 
  -3   5  17      112.22       88.69     12.07 o 
  -2   5  17       10.64        6.67      4.91 o 
  -1   5  17       46.60       35.80      6.63 o 
   0   5  17        0.64        5.39      4.75 o 
   1   5  17       15.24       10.66      6.41 o 
   2   5  17      192.53      174.72     10.09 o 
   3   5  17       28.64       22.90      6.47 o 
   4   5  17       13.95        9.55      5.71 o 
   5   5  17       58.57       68.30      9.02 o 
   6   5  17       39.53       39.55      8.08 o 
  -5   6  17       74.93       71.36     15.71 o 
  -4   6  17        5.87        3.06      7.37 o 
  -3   6  17        5.10       -4.28      6.89 o 
  -2   6  17       18.60       27.04      7.02 o 
  -1   6  17        6.94        7.12      5.56 o 
   0   6  17       54.38       54.89      7.94 o 
   1   6  17        5.75        2.18      6.26 o 
   2   6  17       69.42       77.78     18.82 o 
   3   6  17       30.21       26.53      9.78 o 
   4   6  17       23.92       21.89      7.22 o 
  -1   7  17        1.79        1.58      6.21 o 
   0   7  17       14.37        8.55      6.83 o 
   1   7  17        6.08        4.29      7.67 o 
  -9   0  18        1.28      -12.64      8.42 o 
  -8   0  18       13.61       22.31     11.16 o 
  -7   0  18      270.70      218.15     18.67 o 
  -6   0  18      107.07       96.69     16.09 o 
  -5   0  18      164.22      151.88     17.84 o 
  -4   0  18       97.24       89.12      9.19 o 
  -3   0  18        9.68       11.84      8.20 o 
  -2   0  18     1080.91     1009.05     25.18 o 
  -1   0  18      678.67      676.45     14.92 o 
   0   0  18      142.45      140.25     11.95 o 
   1   0  18      388.22      381.11     19.74 o 
   2   0  18      508.20      468.09     22.85 o 
   3   0  18      236.01      213.38     15.94 o 
   4   0  18      290.58      265.38     18.52 o 
   5   0  18        9.01        8.04      7.97 o 
   6   0  18      221.94      242.74     19.20 o 
   7   0  18       28.68       21.93     10.55 o 
   8   0  18      322.00      340.29     24.97 o 
  -9   1  18        5.73       -3.21      7.56 o 
  -8   1  18       26.34       13.43      7.61 o 
  -7   1  18      124.13      126.13     13.21 o 
  -6   1  18        6.51       -0.30      3.69 o 
  -5   1  18      112.21      121.98      7.20 o 
  -4   1  18      160.27      147.80      6.68 o 
  -3   1  18      579.97      604.82     11.21 o 
  -2   1  18       52.64       67.11      5.05 o 
  -1   1  18      279.90      292.44      7.42 o 
   0   1  18        9.08        7.93      2.94 o 
   1   1  18      114.42      108.93      5.86 o 
   2   1  18       61.01       67.97      8.45 o 
   3   1  18       39.77       41.48      7.59 o 
   4   1  18        0.10       -0.72      4.71 o 
   5   1  18       20.19        9.52      5.88 o 
   6   1  18      119.04      149.41     13.55 o 
   7   1  18      145.61      164.52     13.06 o 
   8   1  18       13.32       15.55      7.77 o 
  -9   2  18       20.93       27.02      9.82 o 
  -8   2  18       34.96       22.37      9.45 o 
  -7   2  18        0.00       -3.43      5.18 o 
  -6   2  18       34.11       35.62      6.31 o 
  -5   2  18       12.59        3.62      3.72 o 
  -4   2  18      125.21      117.88      6.24 o 
  -3   2  18       34.95       30.94      4.10 o 
  -2   2  18      240.42      230.70      6.80 o 
  -1   2  18       13.16        9.09      2.93 o 
   0   2  18        0.65       -0.28      2.77 o 
   1   2  18       37.64       33.93      4.37 o 
   2   2  18       35.34       28.32      5.30 o 
   3   2  18      717.74      686.75     17.70 o 
   4   2  18      456.29      508.28     18.81 o 
   5   2  18       15.71       21.53      6.92 o 
   6   2  18        7.25        2.12      6.34 o 
   7   2  18        3.55        2.16      6.17 o 
   8   2  18       17.21        8.14      6.48 o 
  -8   3  18        0.04       -7.06      5.75 o 
  -7   3  18        2.78       -6.20      5.04 o 
  -6   3  18        2.77        4.04      5.19 o 
  -5   3  18       91.36       94.20      7.62 o 
  -4   3  18      127.00      124.39      7.43 o 
  -3   3  18      162.09      149.69      6.09 o 
  -2   3  18       32.89       30.81      4.19 o 
  -1   3  18      214.81      217.33      7.55 o 
   0   3  18        0.10       -0.41      3.83 o 
   1   3  18       13.16       14.90      4.65 o 
   2   3  18       66.22       69.58      8.37 o 
   3   3  18      143.00      149.98      9.18 o 
   4   3  18      233.12      220.25     10.68 o 
   5   3  18      160.46      157.40     13.85 o 
   6   3  18        1.61        4.30      6.28 o 
   7   3  18        1.29       -1.85      6.46 o 
  -7   4  18       17.62       19.89      6.59 o 
  -6   4  18       24.84       18.10      5.30 o 
  -5   4  18        0.09       -6.07      4.05 o 
  -4   4  18      143.59      148.92      8.97 o 
  -3   4  18      126.18      126.33      8.85 o 
  -2   4  18       47.49       36.18      6.18 o 
  -1   4  18        5.28        7.89      4.69 o 
   0   4  18        1.84        3.41      5.24 o 
   1   4  18      166.12      166.81      8.98 o 
   2   4  18      254.31      220.05     14.62 o 
   3   4  18        9.65       10.31      6.10 o 
   4   4  18      202.49      211.67     10.93 o 
   5   4  18       60.20       73.20      9.21 o 
   6   4  18       29.91       35.37      9.05 o 
   7   4  18        1.57       -2.50      9.71 o 
  -6   5  18       13.66        7.21      5.27 o 
  -5   5  18        2.10       -6.72      4.48 o 
  -4   5  18       24.61       23.08      8.15 o 
  -3   5  18       20.77       18.91      6.11 o 
  -2   5  18        0.81       -6.27      4.18 o 
  -1   5  18        2.18       -1.79      4.62 o 
   0   5  18       36.27       32.83      8.19 o 
   1   5  18      110.84      122.87     12.62 o 
   2   5  18       60.26       65.70     11.28 o 
   3   5  18       34.93       34.36      7.20 o 
   4   5  18        1.30       -5.94      5.00 o 
   5   5  18        1.15       -3.47      5.51 o 
  -4   6  18       29.42       48.04      9.98 o 
  -3   6  18       19.75       19.72      7.30 o 
  -2   6  18       30.11       31.22      7.33 o 
  -1   6  18      158.42      157.89     12.11 o 
   0   6  18        0.94        1.08      5.26 o 
   1   6  18       48.24       45.31     16.62 o 
   2   6  18        0.00       -0.64      6.27 o 
   3   6  18        0.26       -9.69      6.46 o 
   4   6  18        8.06        0.49      6.05 o 
  -8   1  19        2.56        0.75      7.35 o 
  -7   1  19       15.48       23.08     11.80 o 
  -6   1  19       43.72       48.58      8.91 o 
  -5   1  19        3.03       -1.61      3.64 o 
  -4   1  19        5.61        7.52      4.04 o 
  -3   1  19      168.40      179.08      7.17 o 
  -2   1  19       71.23       76.88      5.23 o 
  -1   1  19      389.81      350.59      8.41 o 
   0   1  19       17.12       13.87      3.22 o 
   1   1  19       17.85       15.72      3.79 o 
   2   1  19      141.50      141.30      9.60 o 
   3   1  19        2.03        3.00      5.15 o 
   4   1  19        0.32       -5.11      4.52 o 
   5   1  19      311.28      292.04     14.65 o 
   6   1  19        2.30        5.17      5.71 o 
   7   1  19        0.46        2.99      6.43 o 
   8   1  19       19.24       31.28      9.00 o 
  -8   2  19       12.71        3.45      7.63 o 
  -7   2  19       24.72       15.23      7.96 o 
  -6   2  19       34.11       29.14      9.29 o 
  -5   2  19       87.16      101.71      8.44 o 
  -4   2  19      123.39      131.89      5.84 o 
  -3   2  19       64.19       61.63      5.23 o 
  -2   2  19      376.21      377.47     10.05 o 
  -1   2  19        6.97        8.15      3.12 o 
   0   2  19        0.48       -1.01      3.57 o 
   1   2  19        1.00       -0.25      2.96 o 
   2   2  19      251.42      239.96     10.16 o 
   3   2  19      562.00      585.70     16.57 o 
   4   2  19      114.18      153.05     12.99 o 
   5   2  19       14.24        7.17      5.78 o 
   6   2  19        3.43        4.35      6.23 o 
   7   2  19        0.48       -8.68      5.79 o 
  -8   3  19        0.21       -8.13      7.62 o 
  -7   3  19        4.32        0.29      5.25 o 
  -6   3  19       96.91       97.54      9.43 o 
  -5   3  19       13.89       12.30      5.10 o 
  -4   3  19        1.63       -1.52      3.33 o 
  -3   3  19      143.09      144.16      6.61 o 
  -2   3  19       20.01       25.13      4.18 o 
  -1   3  19      296.96      274.23     10.18 o 
   0   3  19       85.66      105.96      8.53 o 
   1   3  19      510.65      499.81     15.46 o 
   2   3  19        0.29       -2.04      4.99 o 
   3   3  19       41.11       23.56      6.45 o 
   4   3  19        4.65       -1.00      4.65 o 
   5   3  19      114.05      134.50     14.57 o 
   6   3  19        0.08       -3.14      6.11 o 
   7   3  19        0.06       -4.50      6.40 o 
  -7   4  19        5.48       -3.24      5.86 o 
  -6   4  19        2.92        1.40      5.14 o 
  -5   4  19       50.88       56.08      6.92 o 
  -4   4  19       18.04       10.15      4.96 o 
  -3   4  19        1.42       -5.01      3.34 o 
  -2   4  19       94.75      111.04      9.17 o 
  -1   4  19        2.34        2.36      4.21 o 
   0   4  19      341.86      310.85     14.92 o 
   1   4  19        0.06        1.64      4.58 o 
   2   4  19        3.32       -0.29      4.84 o 
   3   4  19       80.11       89.09     12.59 o 
   4   4  19       19.45       16.43      6.23 o 
   5   4  19        9.40       -5.29      4.64 o 
   6   4  19        1.63       -6.11      6.70 o 
  -6   5  19        0.04       -8.57      5.71 o 
  -5   5  19       12.34       11.09      6.56 o 
  -4   5  19        2.25        2.96      9.71 o 
  -3   5  19        0.12       -2.54      4.59 o 
  -2   5  19        1.22        0.12      4.75 o 
  -1   5  19        2.03       -1.93      4.80 o 
   0   5  19        0.02       -8.29      5.53 o 
   1   5  19      478.16      482.65     19.75 o 
   2   5  19        5.52        4.98      5.51 o 
   3   5  19       26.52       21.65      6.82 o 
   4   5  19       19.41       20.86      6.90 o 
   5   5  19        4.91        1.16      5.93 o 
  -4   6  19        0.90       -8.04      9.56 o 
  -3   6  19       73.42       75.42      9.92 o 
  -2   6  19        8.77        6.52      5.75 o 
  -1   6  19       64.39       74.45      9.23 o 
   0   6  19       74.56       80.14     16.70 o 
   1   6  19       48.57       47.32     12.67 o 
   2   6  19       43.84       44.28      9.70 o 
   3   6  19       11.07        2.09      7.28 o 
  -8   0  20        1.08        2.58      9.94 o 
  -7   0  20        3.21       -3.72      8.88 o 
  -6   0  20       33.18       34.99     11.31 o 
  -5   0  20       28.24       34.91     11.16 o 
  -4   0  20      229.55      250.34     12.38 o 
  -3   0  20        0.07       -4.00      4.57 o 
  -2   0  20      332.27      330.48     13.58 o 
  -1   0  20     1832.10     1911.19     31.29 o 
   0   0  20        0.97        0.91      4.40 o 
   1   0  20      756.26      709.97     29.77 o 
   2   0  20       92.37       64.82     11.99 o 
   3   0  20      201.75      190.06     16.02 o 
   4   0  20        1.38       -4.25      6.60 o 
   5   0  20        2.14        1.37      7.82 o 
   6   0  20        7.49        3.57      8.04 o 
   7   0  20       54.03       53.43     14.04 o 
   8   0  20       56.96      105.42     18.82 o 
  -8   1  20        4.03       -0.67      7.04 o 
  -7   1  20        7.92        6.14      7.32 o 
  -6   1  20        2.72        2.92      6.66 o 
  -5   1  20       43.04       44.60      5.73 o 
  -4   1  20        0.34       -2.02      4.04 o 
  -3   1  20       11.81       10.82      3.87 o 
  -2   1  20      154.78      153.45      5.91 o 
  -1   1  20      101.74      112.39      5.94 o 
   0   1  20       47.32       43.28      4.57 o 
   1   1  20      167.72      183.00      7.24 o 
   2   1  20      144.89      131.47      9.41 o 
   3   1  20      457.81      422.26     16.89 o 
   4   1  20      238.28      235.63     13.02 o 
   5   1  20       42.82       30.16      7.43 o 
   6   1  20        1.07       -1.82      7.25 o 
   7   1  20        2.65        3.16      7.02 o 
  -8   2  20        7.85        3.46      9.30 o 
  -7   2  20        5.07       10.87      7.32 o 
  -6   2  20        3.23       -3.20      3.99 o 
  -5   2  20      113.11      132.41      8.36 o 
  -4   2  20        8.54        8.37      4.26 o 
  -3   2  20      226.69      217.10      8.18 o 
  -2   2  20        9.80        7.67      3.98 o 
  -1   2  20      399.18      406.11      9.64 o 
   0   2  20      240.14      236.26      8.20 o 
   1   2  20       35.37       25.63      5.79 o 
   2   2  20      427.46      426.28     13.87 o 
   3   2  20       78.39       89.55      8.54 o 
   4   2  20        0.23       -2.09      5.50 o 
   5   2  20      127.31      128.88     15.56 o 
   6   2  20       33.31       18.11      7.54 o 
   7   2  20       28.16       13.70      7.86 o 
  -7   3  20        1.47       -8.32      5.55 o 
  -6   3  20        5.37       11.48      7.96 o 
  -5   3  20       16.82       18.96      4.95 o 
  -4   3  20      242.67      238.07      8.07 o 
  -3   3  20       23.76       20.43      4.29 o 
  -2   3  20       71.01       74.99      7.88 o 
  -1   3  20       68.67       67.08      9.23 o 
   0   3  20       12.81        9.23      4.94 o 
   1   3  20      374.72      359.61     12.75 o 
   2   3  20        6.17        8.62      5.09 o 
   3   3  20        9.53       11.35      6.36 o 
   4   3  20        5.29        2.48      4.98 o 
   5   3  20        0.54       -6.05      5.52 o 
   6   3  20        0.00       -1.01      6.86 o 
   7   3  20       13.55       13.82      8.35 o 
  -6   4  20        0.00       -3.40      5.67 o 
  -5   4  20       10.43       18.04      5.21 o 
  -4   4  20       10.05        2.93      3.77 o 
  -3   4  20       19.16       13.28      5.05 o 
  -2   4  20      240.03      224.78     10.37 o 
  -1   4  20       24.98       25.52     11.54 o 
   0   4  20       78.88       94.19     11.02 o 
   1   4  20       90.97       96.10      9.03 o 
   2   4  20       10.06        2.82      6.51 o 
   3   4  20       20.78       16.86      6.13 o 
   4   4  20        1.87       -7.42      4.94 o 
   5   4  20        1.75        3.56      5.61 o 
   6   4  20       90.34      129.64     14.21 o 
  -5   5  20        1.68       -8.37      6.53 o 
  -4   5  20        0.64       -5.39      4.93 o 
  -3   5  20        1.25        0.33      5.25 o 
  -2   5  20       94.96       94.56     13.13 o 
  -1   5  20       93.83       95.91      9.41 o 
   0   5  20        0.33       -4.87      5.57 o 
   1   5  20       13.34        9.87      7.04 o 
   2   5  20       14.52       17.81      7.58 o 
   3   5  20       75.16       96.20     14.86 o 
   4   5  20        0.59       -2.67      5.97 o 
  -3   6  20        0.00       -1.12      5.91 o 
  -2   6  20        7.79        3.83      6.04 o 
  -1   6  20       43.78       45.27      8.37 o 
   0   6  20       15.45        1.41      7.25 o 
   1   6  20        0.08        2.01      6.79 o 
   2   6  20        3.72        8.10      7.91 o 
  -8   1  21       15.61        8.72      8.21 o 
  -7   1  21       22.56       23.34      8.56 o 
  -6   1  21       13.26       12.68     10.06 o 
  -5   1  21        0.33       -0.25      4.85 o 
  -4   1  21      102.90      124.83      9.73 o 
  -3   1  21       21.79       14.23      4.93 o 
  -2   1  21        6.08        9.12      4.03 o 
  -1   1  21        5.07        7.16      3.28 o 
   0   1  21       24.15       22.11      3.88 o 
   1   1  21        0.01        1.30      4.40 o 
   2   1  21      173.37      166.15     10.73 o 
   3   1  21        3.69        9.20      6.03 o 
   4   1  21        0.07       -6.72      7.25 o 
   5   1  21        1.98        1.60      5.56 o 
   6   1  21       43.56       38.45      9.03 o 
   7   1  21        0.06       -2.96      6.46 o 
  -7   2  21        7.34        8.79      7.82 o 
  -6   2  21        0.36       -2.83      4.36 o 
  -5   2  21       72.86       71.40      7.16 o 
  -4   2  21        4.83        1.43      4.12 o 
  -3   2  21        5.11        1.28      3.89 o 
  -2   2  21        0.36       -0.57      3.75 o 
  -1   2  21       43.14       47.30      5.55 o 
   0   2  21      244.13      239.39      8.53 o 
   1   2  21      118.75      129.92      8.99 o 
   2   2  21      356.77      386.35     13.59 o 
   3   2  21       80.02       62.81      9.36 o 
   4   2  21      136.38      150.88     13.58 o 
   5   2  21       16.56       25.59      7.74 o 
   6   2  21        0.29       -3.62      5.82 o 
   7   2  21        1.80       -0.97      6.33 o 
  -7   3  21       12.29       12.39      8.20 o 
  -6   3  21       26.73       14.90      5.01 o 
  -5   3  21       27.77       22.89      5.46 o 
  -4   3  21       52.92       58.96      7.00 o 
  -3   3  21       61.87       63.04      5.79 o 
  -2   3  21       79.53       82.64      7.16 o 
  -1   3  21      191.82      195.20     11.73 o 
   0   3  21       27.38       31.58      6.30 o 
   1   3  21        9.87       12.37      7.67 o 
   2   3  21      180.01      179.93      9.92 o 
   3   3  21       50.98       62.94      8.79 o 
   4   3  21       34.54       39.70      9.01 o 
   5   3  21       57.49       64.35     10.74 o 
   6   3  21       10.55       10.88      7.56 o 
  -6   4  21       27.61       12.02      8.50 o 
  -5   4  21       10.70        6.13      4.42 o 
  -4   4  21        0.07       -5.22      3.48 o 
  -3   4  21        2.16        7.07      4.54 o 
  -2   4  21       24.32       17.67      6.34 o 
  -1   4  21      141.57      158.52     11.55 o 
   0   4  21      258.06      256.91     14.22 o 
   1   4  21        1.21       -5.91      5.65 o 
   2   4  21       64.23       67.57      8.75 o 
   3   4  21        3.93       -1.47      5.40 o 
   4   4  21        1.65       -2.67      5.61 o 
   5   4  21        8.05       15.02      8.28 o 
  -4   5  21       10.92        0.61      5.52 o 
  -3   5  21       41.68       29.89      6.95 o 
  -2   5  21       12.31       11.56      5.81 o 
  -1   5  21       11.31        8.76      6.83 o 
   0   5  21       21.57        9.32      7.56 o 
   1   5  21       26.19       24.75      8.84 o 
   2   5  21        7.26       10.58      7.62 o 
   3   5  21       40.32       37.27      7.56 o 
   4   5  21       13.81       15.76      6.61 o 
  -1   6  21       20.27        7.62     10.47 o 
   0   6  21       11.75       15.19      8.33 o 
  -7   0  22       13.27        6.60     10.17 o 
  -6   0  22        3.64        7.74     11.08 o 
  -5   0  22       10.53        9.56     10.62 o 
  -4   0  22       21.34       12.98     10.09 o 
  -3   0  22      151.84      141.73      9.82 o 
  -2   0  22        6.35       -1.17      5.36 o 
  -1   0  22      343.83      346.33     14.49 o 
   0   0  22       78.50      106.13     10.81 o 
   1   0  22       39.62       28.54     10.55 o 
   2   0  22      160.88      149.83     14.72 o 
   3   0  22       16.70       13.28      9.71 o 
   4   0  22        0.64      -10.85      7.59 o 
   5   0  22      103.73       95.33     16.55 o 
   6   0  22       11.58        8.73      9.64 o 
   7   0  22        1.99        2.50      9.87 o 
  -7   1  22       32.72       32.52      9.97 o 
  -6   1  22       80.18       83.29     11.27 o 
  -5   1  22       25.46       28.60      6.29 o 
  -4   1  22       23.90       18.65      5.80 o 
  -3   1  22        2.15        3.91      4.65 o 
  -2   1  22       50.68       48.22      5.67 o 
  -1   1  22      558.30      560.96     11.82 o 
   0   1  22       22.47       18.38      5.92 o 
   1   1  22      332.41      353.99     15.39 o 
   2   1  22        0.41        1.11      5.31 o 
   3   1  22      110.05       78.86     10.26 o 
   4   1  22        6.14        6.38      6.11 o 
   5   1  22       18.52       17.70      7.57 o 
   6   1  22        0.43       -3.18      5.77 o 
   7   1  22        1.02       -6.95      6.83 o 
  -7   2  22       23.06       27.76      9.47 o 
  -6   2  22        1.46       -5.15      4.21 o 
  -5   2  22      117.24      134.53      8.88 o 
  -4   2  22        7.03        7.49      5.30 o 
  -3   2  22        2.32       -0.50      4.43 o 
  -2   2  22      166.11      182.82      7.95 o 
  -1   2  22        1.63        2.33      3.39 o 
   0   2  22      578.03      615.10     14.06 o 
   1   2  22       85.09      112.87     10.36 o 
   2   2  22      498.59      475.06     15.34 o 
   3   2  22       11.68        4.95      5.95 o 
   4   2  22       82.72       78.69     11.03 o 
   5   2  22        0.59       -5.40      5.31 o 
   6   2  22       22.89       15.48     10.85 o 
  -6   3  22       42.67       38.13      7.20 o 
  -5   3  22        8.27        0.68      4.48 o 
  -4   3  22        0.03        2.02      4.26 o 
  -3   3  22       17.15       17.44      4.88 o 
  -2   3  22        3.68       -0.90      4.00 o 
  -1   3  22        3.08       -1.49      6.04 o 
   0   3  22        1.04       -5.26      4.46 o 
   1   3  22      321.25      343.44     13.11 o 
   2   3  22      252.24      219.02     14.82 o 
   3   3  22       30.71       26.11      6.79 o 
   4   3  22       50.40       64.09     12.33 o 
   5   3  22      126.35      140.13     29.33 o 
   6   3  22        6.29        2.15      6.99 o 
  -5   4  22        9.38        9.67      5.05 o 
  -4   4  22        0.48       -2.76      5.18 o 
  -3   4  22        2.69       -3.11      4.77 o 
  -2   4  22        3.15       -7.66      5.82 o 
  -1   4  22       80.55       92.66     11.61 o 
   0   4  22      115.82      129.40     12.91 o 
   1   4  22       17.52       12.30      8.16 o 
   2   4  22       36.56       44.62     11.45 o 
   3   4  22        1.17       -5.71      5.24 o 
   4   4  22        1.11       -5.10      5.82 o 
  -4   5  22       14.08       14.46      6.50 o 
  -3   5  22       12.72        6.52      6.05 o 
  -2   5  22       11.00       17.72      6.47 o 
  -1   5  22       22.83       15.47      7.69 o 
   0   5  22        2.97       -3.64      6.17 o 
   1   5  22        4.90        7.53      7.57 o 
   2   5  22       12.67        0.96     10.13 o 
   3   5  22        3.25        0.81      7.04 o 
  -7   1  23       11.54       24.40      8.88 o 
  -6   1  23        5.73        2.05      7.32 o 
  -5   1  23       27.18       23.80      7.94 o 
  -4   1  23        1.50       -7.02      4.68 o 
  -3   1  23       24.91       18.17      5.66 o 
  -2   1  23        0.04       -2.06      3.58 o 
  -1   1  23       20.51       31.44      6.03 o 
   0   1  23       54.56       62.07      6.49 o 
   1   1  23       25.50       27.57      9.33 o 
   2   1  23       19.38       20.63      7.35 o 
   3   1  23       68.73       67.69     10.13 o 
   4   1  23       29.19       32.53      8.42 o 
   5   1  23        3.24       -0.58      7.32 o 
   6   1  23        8.19        5.34      6.62 o 
  -6   2  23       37.85       43.25      9.79 o 
  -5   2  23       10.56        8.65      6.10 o 
  -4   2  23      169.05      149.28     10.21 o 
  -3   2  23        0.04       -5.29      4.51 o 
  -2   2  23       10.10       13.56      4.76 o 
  -1   2  23       18.97       12.58      4.00 o 
   0   2  23      108.43      142.63      9.55 o 
   1   2  23       83.91       85.90      8.60 o 
   2   2  23      339.07      341.15     13.27 o 
   3   2  23        3.54       -0.66      5.33 o 
   4   2  23        2.80        3.20      6.46 o 
   5   2  23        0.02       -9.13      6.18 o 
   6   2  23        1.15       -5.86      6.29 o 
  -6   3  23        7.40       -1.61      4.97 o 
  -5   3  23       47.05       37.59      6.75 o 
  -4   3  23       48.25       49.69      9.31 o 
  -3   3  23      120.89      136.16      8.46 o 
  -2   3  23        9.81        4.30      5.24 o 
  -1   3  23      199.91      205.17     17.84 o 
   0   3  23       41.44       47.66      9.17 o 
   1   3  23      111.66      114.80     10.04 o 
   2   3  23        0.54        0.56      5.47 o 
   3   3  23       16.25        7.96      5.87 o 
   4   3  23       11.04       12.02      7.48 o 
   5   3  23        3.49        7.00      7.31 o 
  -5   4  23        6.20        0.27      5.19 o 
  -4   4  23       21.89       23.77      5.93 o 
  -3   4  23        6.90        3.16      5.28 o 
  -2   4  23      148.83      165.00     12.32 o 
  -1   4  23       12.41       11.99      7.11 o 
   0   4  23        0.06       -1.53      7.36 o 
   1   4  23       11.20        4.05      6.88 o 
   2   4  23        1.74       -7.15      5.11 o 
   3   4  23       14.80       -1.57      5.68 o 
   4   4  23        2.19        2.16      6.59 o 
  -2   5  23       18.92       12.40      8.22 o 
  -1   5  23       83.53      106.28     13.38 o 
   0   5  23        0.94        0.61      9.41 o 
   1   5  23        0.87        2.12      7.31 o 
   2   5  23       11.65       15.54     11.16 o 
  -6   0  24      115.70      149.44     21.63 o 
  -5   0  24       10.81       19.50     12.75 o 
  -4   0  24       36.15       28.99     11.54 o 
  -3   0  24      116.39      141.07     13.08 o 
  -2   0  24       19.96       28.00      7.78 o 
  -1   0  24      941.52      918.10     26.18 o 
   0   0  24       44.44       38.48      8.03 o 
   1   0  24      541.28      499.49     27.10 o 
   2   0  24       12.35      -10.78      7.36 o 
   3   0  24        2.72      -11.38      7.59 o 
   4   0  24      165.62      160.60     20.57 o 
   5   0  24        3.39       -7.13      8.65 o 
   6   0  24       46.32       56.46     15.86 o 
  -6   1  24        0.21       -5.93      6.84 o 
  -5   1  24       10.50       14.89      8.42 o 
  -4   1  24        0.03        4.03      5.37 o 
  -3   1  24        0.18       -6.99      4.66 o 
  -2   1  24       19.25       25.60      6.29 o 
  -1   1  24      191.54      187.68      8.25 o 
   0   1  24      118.07      140.85      8.68 o 
   1   1  24      141.94      140.90     12.88 o 
   2   1  24        0.52       -8.99      6.00 o 
   3   1  24        0.72       -0.71      5.66 o 
   4   1  24        1.67       -5.87      5.49 o 
   5   1  24        0.77       -7.00      5.96 o 
  -6   2  24        1.55        3.35      6.96 o 
  -5   2  24        0.47        0.18      5.45 o 
  -4   2  24        0.18        2.17      5.54 o 
  -3   2  24        9.39        1.36      5.27 o 
  -2   2  24       49.51       65.64      8.16 o 
  -1   2  24       13.22       12.09      5.49 o 
   0   2  24       22.78       21.94      5.81 o 
   1   2  24        5.96        5.60      5.54 o 
   2   2  24       10.50       19.99      9.07 o 
   3   2  24        2.36        1.52      6.25 o 
   4   2  24       30.45       24.79      8.52 o 
   5   2  24       28.79       26.61      8.45 o 
  -5   3  24        2.99       -0.17      4.92 o 
  -4   3  24        1.65        5.46      6.19 o 
  -3   3  24        0.01       -5.91      5.28 o 
  -2   3  24        5.12        1.38      6.45 o 
  -1   3  24       69.95       73.11     11.00 o 
   0   3  24       49.67       64.20     10.19 o 
   1   3  24       59.52       72.98     10.89 o 
   2   3  24       62.83       67.57     12.55 o 
   3   3  24        2.36       -0.16      5.58 o 
   4   3  24        0.20       -1.83     10.40 o 
  -4   4  24       28.64       22.14      6.86 o 
  -3   4  24        4.31       -5.37      6.76 o 
  -2   4  24        4.31       -1.59      6.92 o 
  -1   4  24       14.92        9.54      7.83 o 
   0   4  24       65.50       52.80     10.12 o 
   1   4  24        0.56       -2.99      7.00 o 
   2   4  24       39.53       26.31      9.59 o 
   3   4  24        0.04        4.00      6.13 o 
  -6   1  25       22.01       19.74      8.62 o 
  -5   1  25        6.76        8.35      7.33 o 
  -4   1  25        8.28        6.08      7.42 o 
  -3   1  25        4.03        2.41      5.43 o 
  -2   1  25       32.62       40.97      7.20 o 
  -1   1  25        1.00        3.79      4.46 o 
   0   1  25       36.63       36.60      6.87 o 
   1   1  25       29.80       18.23      8.42 o 
   2   1  25       19.53       18.70      7.83 o 
   3   1  25        0.96       -2.42      6.41 o 
   4   1  25       11.32        3.16      8.20 o 
   5   1  25        0.01       -4.22      6.39 o 
  -5   2  25        2.51        0.77      6.11 o 
  -4   2  25        0.18       -3.48      5.72 o 
  -3   2  25       20.85       19.95      6.60 o 
  -2   2  25       29.68       46.27      7.53 o 
  -1   2  25       69.25       78.93     16.39 o 
   0   2  25      107.29      120.19     10.19 o 
   1   2  25       46.56       44.36      7.79 o 
   2   2  25       80.56       62.71     10.32 o 
   3   2  25        1.11       -7.14      6.22 o 
   4   2  25        7.49        5.00      6.86 o 
  -4   3  25       21.83       13.42      6.48 o 
  -3   3  25       42.45       48.53      9.66 o 
  -2   3  25       35.90       19.05     11.16 o 
  -1   3  25        1.41       -5.75      6.68 o 
   0   3  25       61.20       66.78     10.83 o 
   1   3  25       36.24       51.34      8.37 o 
   2   3  25        0.03       -5.91      5.53 o 
   3   3  25       34.71       27.40      8.73 o 
  -2   4  25       38.77       34.93     16.66 o 
  -1   4  25       13.08       -2.24      7.46 o 
   0   4  25       60.54       64.91     16.24 o 
   1   4  25        6.21        8.36      7.82 o 
   2   4  25        1.55        0.83      8.69 o 
  -5   0  26        5.49        9.11     11.54 o 
  -4   0  26       45.45       59.96     15.71 o 
  -3   0  26       14.83        7.36     10.09 o 
  -2   0  26        1.28       -2.48      6.36 o 
  -1   0  26       19.87       24.01      7.88 o 
   0   0  26        0.08       -0.68      8.58 o 
   1   0  26        0.07       -1.37      7.82 o 
   2   0  26       10.00       -5.62      8.65 o 
   3   0  26      136.88      190.35     22.47 o 
   4   0  26       20.22       10.17     10.85 o 
  -5   1  26        0.17        7.06      8.35 o 
  -4   1  26        0.61       -7.09      6.89 o 
  -3   1  26        1.32        4.07      5.65 o 
  -2   1  26       21.05       31.69      6.80 o 
  -1   1  26        3.82        2.29      4.49 o 
   0   1  26       58.29       60.28      7.95 o 
   1   1  26        6.67        5.91      6.76 o 
   2   1  26       22.08       22.40      8.08 o 
   3   1  26       24.73       34.58      8.83 o 
   4   1  26       12.47        9.22      7.65 o 
  -4   2  26        3.36        4.62      6.07 o 
  -3   2  26        1.28       -4.84      5.34 o 
  -2   2  26      101.92      136.36     11.02 o 
  -1   2  26        0.74       11.84      9.94 o 
   0   2  26       61.45       64.45      8.48 o 
   1   2  26        7.32        9.23      6.12 o 
   2   2  26        0.08        2.25      6.69 o 
   3   2  26        7.37        1.66     11.23 o 
  -3   3  26        8.16        6.70      7.20 o 
  -2   3  26        2.96       -6.68      9.94 o 
  -1   3  26       97.86       99.87     12.96 o 
   0   3  26       61.09       48.75     12.33 o 
   1   3  26       82.81       93.58     12.55 o 
   2   3  26      153.81      179.28     13.44 o 
  -4   1  27        1.01        5.64      7.95 o 
  -3   1  27        3.04       -1.95      5.70 o 
  -2   1  27        0.12       -2.17      5.69 o 
  -1   1  27       18.04       17.65      5.79 o 
   0   1  27       40.41       47.65      9.43 o 
   1   1  27        7.64        3.41      6.55 o 
   2   1  27       38.51       33.36      9.28 o 
   3   1  27        2.42        1.59      7.29 o 
  -3   2  27        5.87       -2.00      5.81 o 
  -2   2  27       65.87       86.91     12.15 o 
  -1   2  27       36.20       56.46     15.10 o 
   0   2  27      221.75      212.75     20.42 o 
   1   2  27        5.77       -2.19      7.16 o 
   2   2  27       36.24       27.68      9.04 o 
  -1   3  27       23.29       16.77     11.92 o 
   0   3  27       18.45       39.07      9.86 o 
  -3   0  28      117.70      157.87     21.10 o 
  -2   0  28       38.78       70.96     15.41 o 
  -1   0  28       31.09       26.09      8.75 o 
   0   0  28       28.52       32.25     12.45 o 
   1   0  28       10.83       -5.92      9.56 o 
   2   0  28        1.62       -5.01      9.41 o 
  -3   1  28        0.00       -2.84      5.87 o 
  -2   1  28        0.00       -8.79      5.86 o 
  -1   1  28       65.63       74.46     18.82 o 
   0   1  28        3.94        7.32      7.58 o 
   1   1  28       21.98        8.59      8.69 o 
   2   1  28        0.16        7.13      7.35 o 
  -1   2  28        1.61       15.18     12.60 o 
   0   2  28       25.70       45.92     14.57 o 
                                                 
